# Supplementary material for: Maximum a posteriori Bayesian methods out-perform non-compartmental analysis for busulfan precision dosing
Source: J Pharmacokinet Pharmacodyn. 2024 Mar 23;51(3):279–88. doi: 10.1007/s10928-024-09915-w (PMC11136738; doi:10.1007/s10928-024-09915-w)
Supplement: Supplementary file 3 — Supplementary file3 (XLSX 8817 KB) [file 10928_2024_9915_MOESM3_ESM.xlsx]

## Sheet: aucs
patient_id	iter	intv	method	n_tdms	true_auc_cum	est_auc_cum
1	1	1	MAP	4 samples t = 3.25, 4, 6, 8 h	19853.3	19163.6
1	1	2	MAP	4 samples t = 3.25, 4, 6, 8 h	44281.5	42799.4
1	1	3	MAP	4 samples t = 3.25, 4, 6, 8 h	69881.1	67544.7
1	1	4	MAP	4 samples t = 3.25, 4, 6, 8 h	89487.2	86386.9
1	1	1	NCA	4 samples t = 3.25, 4, 6, 8 h	19853.3	18444
1	1	2	NCA	4 samples t = 3.25, 4, 6, 8 h	49399.6	46229
1	1	3	NCA	4 samples t = 3.25, 4, 6, 8 h	74145.2	69333
1	1	4	NCA	4 samples t = 3.25, 4, 6, 8 h	92383.7	86192
1	2	1	MAP	4 samples t = 3.25, 4, 6, 8 h	19392.1	17519.9
1	2	2	MAP	4 samples t = 3.25, 4, 6, 8 h	48801.2	45466.6
1	2	3	MAP	4 samples t = 3.25, 4, 6, 8 h	75312.6	70942.8
1	2	4	MAP	4 samples t = 3.25, 4, 6, 8 h	89323.1	83471.7
1	2	1	NCA	4 samples t = 3.25, 4, 6, 8 h	19392.1	16704
1	2	2	NCA	4 samples t = 3.25, 4, 6, 8 h	56866.3	51087
1	2	3	NCA	4 samples t = 3.25, 4, 6, 8 h	79551.5	72284
1	2	4	NCA	4 samples t = 3.25, 4, 6, 8 h	91857.2	82724
1	3	1	MAP	4 samples t = 3.25, 4, 6, 8 h	14884.8	14665
1	3	2	MAP	4 samples t = 3.25, 4, 6, 8 h	39466.2	38483.1
1	3	3	MAP	4 samples t = 3.25, 4, 6, 8 h	65666.6	64434.1
1	3	4	MAP	4 samples t = 3.25, 4, 6, 8 h	90584.2	89401.9
1	3	1	NCA	4 samples t = 3.25, 4, 6, 8 h	14884.8	13706
1	3	2	NCA	4 samples t = 3.25, 4, 6, 8 h	48158.6	43977
1	3	3	NCA	4 samples t = 3.25, 4, 6, 8 h	74284	68433
1	3	4	NCA	4 samples t = 3.25, 4, 6, 8 h	96521.1	89804
1	4	1	MAP	4 samples t = 3.25, 4, 6, 8 h	20923.5	19465.4
1	4	2	MAP	4 samples t = 3.25, 4, 6, 8 h	50632.6	47611.1
1	4	3	MAP	4 samples t = 3.25, 4, 6, 8 h	78398.3	73947.3
1	4	4	MAP	4 samples t = 3.25, 4, 6, 8 h	94413.6	88109.4
1	4	1	NCA	4 samples t = 3.25, 4, 6, 8 h	20923.5	18775
1	4	2	NCA	4 samples t = 3.25, 4, 6, 8 h	57270.9	52278
1	4	3	NCA	4 samples t = 3.25, 4, 6, 8 h	80789.8	74155
1	4	4	NCA	4 samples t = 3.25, 4, 6, 8 h	94819.3	86124
1	5	1	MAP	4 samples t = 3.25, 4, 6, 8 h	25163	23461.9
1	5	2	MAP	4 samples t = 3.25, 4, 6, 8 h	44603.4	41797.2
1	5	3	MAP	4 samples t = 3.25, 4, 6, 8 h	75683.1	71227.9
1	5	4	MAP	4 samples t = 3.25, 4, 6, 8 h	98433.3	94693.4
1	5	1	NCA	4 samples t = 3.25, 4, 6, 8 h	25163	23091
1	5	2	NCA	4 samples t = 3.25, 4, 6, 8 h	47128.9	43087
1	5	3	NCA	4 samples t = 3.25, 4, 6, 8 h	82088.7	75786
1	5	4	NCA	4 samples t = 3.25, 4, 6, 8 h	97861.4	92587
1	6	1	MAP	4 samples t = 3.25, 4, 6, 8 h	35308.2	30533.2
1	6	2	MAP	4 samples t = 3.25, 4, 6, 8 h	56424.2	49146.4
1	6	3	MAP	4 samples t = 3.25, 4, 6, 8 h	73940.4	63990.3
1	6	4	MAP	4 samples t = 3.25, 4, 6, 8 h	105908	93656.1
1	6	1	NCA	4 samples t = 3.25, 4, 6, 8 h	35308.2	30605
1	6	2	NCA	4 samples t = 3.25, 4, 6, 8 h	57682.5	50095
1	6	3	NCA	4 samples t = 3.25, 4, 6, 8 h	75743.5	65206
1	6	4	NCA	4 samples t = 3.25, 4, 6, 8 h	114449	101333
1	7	1	MAP	4 samples t = 3.25, 4, 6, 8 h	14072.5	12643.9
1	7	2	MAP	4 samples t = 3.25, 4, 6, 8 h	35396	31964
1	7	3	MAP	4 samples t = 3.25, 4, 6, 8 h	73054.1	66825
1	7	4	MAP	4 samples t = 3.25, 4, 6, 8 h	98349.9	89863.5
1	7	1	NCA	4 samples t = 3.25, 4, 6, 8 h	14072.5	11534
1	7	2	NCA	4 samples t = 3.25, 4, 6, 8 h	45434.9	37573
1	7	3	NCA	4 samples t = 3.25, 4, 6, 8 h	89945.1	77293
1	7	4	NCA	4 samples t = 3.25, 4, 6, 8 h	102829	88251
1	8	1	MAP	4 samples t = 3.25, 4, 6, 8 h	22726.9	21549.3
1	8	2	MAP	4 samples t = 3.25, 4, 6, 8 h	47378.6	45329.1
1	8	3	MAP	4 samples t = 3.25, 4, 6, 8 h	72631.1	69790.9
1	8	4	MAP	4 samples t = 3.25, 4, 6, 8 h	92394.6	89523
1	8	1	NCA	4 samples t = 3.25, 4, 6, 8 h	22726.9	20966
1	8	2	NCA	4 samples t = 3.25, 4, 6, 8 h	51749.9	48285
1	8	3	NCA	4 samples t = 3.25, 4, 6, 8 h	75615.3	71084
1	8	4	NCA	4 samples t = 3.25, 4, 6, 8 h	93408.9	88785
1	9	1	MAP	4 samples t = 3.25, 4, 6, 8 h	19597.7	17676.6
1	9	2	MAP	4 samples t = 3.25, 4, 6, 8 h	47840.9	45913.6
1	9	3	MAP	4 samples t = 3.25, 4, 6, 8 h	73205.6	70213.1
1	9	4	MAP	4 samples t = 3.25, 4, 6, 8 h	91475.6	87304.1
1	9	1	NCA	4 samples t = 3.25, 4, 6, 8 h	19597.7	17008
1	9	2	NCA	4 samples t = 3.25, 4, 6, 8 h	54939.3	51071
1	9	3	NCA	4 samples t = 3.25, 4, 6, 8 h	76707.9	71632
1	9	4	NCA	4 samples t = 3.25, 4, 6, 8 h	92881.8	86179
1	10	1	MAP	4 samples t = 3.25, 4, 6, 8 h	29437.5	26456.3
1	10	2	MAP	4 samples t = 3.25, 4, 6, 8 h	54460.5	48827.9
1	10	3	MAP	4 samples t = 3.25, 4, 6, 8 h	73407.3	65349.3
1	10	4	MAP	4 samples t = 3.25, 4, 6, 8 h	99880.6	88960.3
1	10	1	NCA	4 samples t = 3.25, 4, 6, 8 h	29437.5	26007
1	10	2	NCA	4 samples t = 3.25, 4, 6, 8 h	57495.1	50445
1	10	3	NCA	4 samples t = 3.25, 4, 6, 8 h	75859.2	65948
1	10	4	NCA	4 samples t = 3.25, 4, 6, 8 h	107014	93256
2	1	1	MAP	4 samples t = 3.25, 4, 6, 8 h	18909.4	16326.5
2	1	2	MAP	4 samples t = 3.25, 4, 6, 8 h	39673.6	34916.6
2	1	3	MAP	4 samples t = 3.25, 4, 6, 8 h	71289.5	63607
2	1	4	MAP	4 samples t = 3.25, 4, 6, 8 h	104883	94413.8
2	1	1	NCA	4 samples t = 3.25, 4, 6, 8 h	18909.4	15287
2	1	2	NCA	4 samples t = 3.25, 4, 6, 8 h	45468.9	37053
2	1	3	NCA	4 samples t = 3.25, 4, 6, 8 h	84949.3	71040
2	1	4	NCA	4 samples t = 3.25, 4, 6, 8 h	109879	92626
2	2	1	MAP	4 samples t = 3.25, 4, 6, 8 h	17145.9	17139.1
2	2	2	MAP	4 samples t = 3.25, 4, 6, 8 h	41053.8	39105.1
2	2	3	MAP	4 samples t = 3.25, 4, 6, 8 h	66596.5	62574.4
2	2	4	MAP	4 samples t = 3.25, 4, 6, 8 h	94709.5	89640.7
2	2	1	NCA	4 samples t = 3.25, 4, 6, 8 h	17145.9	16679
2	2	2	NCA	4 samples t = 3.25, 4, 6, 8 h	44858	40720
2	2	3	NCA	4 samples t = 3.25, 4, 6, 8 h	72969	65000
2	2	4	NCA	4 samples t = 3.25, 4, 6, 8 h	101982	91652
2	3	1	MAP	4 samples t = 3.25, 4, 6, 8 h	15500.9	14237.6
2	3	2	MAP	4 samples t = 3.25, 4, 6, 8 h	41680.8	39965.3
2	3	3	MAP	4 samples t = 3.25, 4, 6, 8 h	65710.1	63477.2
2	3	4	MAP	4 samples t = 3.25, 4, 6, 8 h	86443.3	83038.2
2	3	1	NCA	4 samples t = 3.25, 4, 6, 8 h	15500.9	13482
2	3	2	NCA	4 samples t = 3.25, 4, 6, 8 h	48317.6	43846
2	3	3	NCA	4 samples t = 3.25, 4, 6, 8 h	71878.2	65615
2	3	4	NCA	4 samples t = 3.25, 4, 6, 8 h	93104.7	84031
2	4	1	MAP	4 samples t = 3.25, 4, 6, 8 h	19191.9	19069.6
2	4	2	MAP	4 samples t = 3.25, 4, 6, 8 h	40115.1	40000.4
2	4	3	MAP	4 samples t = 3.25, 4, 6, 8 h	64929.8	64752.8
2	4	4	MAP	4 samples t = 3.25, 4, 6, 8 h	91386.4	90893.6
2	4	1	NCA	4 samples t = 3.25, 4, 6, 8 h	19191.9	18313
2	4	2	NCA	4 samples t = 3.25, 4, 6, 8 h	43953	42071
2	4	3	NCA	4 samples t = 3.25, 4, 6, 8 h	70580	67454
2	4	4	NCA	4 samples t = 3.25, 4, 6, 8 h	95627.1	91419
2	5	1	MAP	4 samples t = 3.25, 4, 6, 8 h	25832.5	21200.3
2	5	2	MAP	4 samples t = 3.25, 4, 6, 8 h	51017.7	42997.2
2	5	3	MAP	4 samples t = 3.25, 4, 6, 8 h	75780.1	64569.1
2	5	4	MAP	4 samples t = 3.25, 4, 6, 8 h	104076	89413.8
2	5	1	NCA	4 samples t = 3.25, 4, 6, 8 h	25832.5	21082
2	5	2	NCA	4 samples t = 3.25, 4, 6, 8 h	53301.9	43653
2	5	3	NCA	4 samples t = 3.25, 4, 6, 8 h	80090.2	66182
2	5	4	NCA	4 samples t = 3.25, 4, 6, 8 h	109357	90781
2	6	1	MAP	4 samples t = 3.25, 4, 6, 8 h	16635.4	15549.5
2	6	2	MAP	4 samples t = 3.25, 4, 6, 8 h	38412.4	36208.9
2	6	3	MAP	4 samples t = 3.25, 4, 6, 8 h	61127.2	58158.5
2	6	4	MAP	4 samples t = 3.25, 4, 6, 8 h	90742.9	86238.2
2	6	1	NCA	4 samples t = 3.25, 4, 6, 8 h	16635.4	15087
2	6	2	NCA	4 samples t = 3.25, 4, 6, 8 h	42167.1	37869
2	6	3	NCA	4 samples t = 3.25, 4, 6, 8 h	68242.3	61371
2	6	4	NCA	4 samples t = 3.25, 4, 6, 8 h	101349	90763
2	7	1	MAP	4 samples t = 3.25, 4, 6, 8 h	16903.4	16619
2	7	2	MAP	4 samples t = 3.25, 4, 6, 8 h	38825.8	37336.4
2	7	3	MAP	4 samples t = 3.25, 4, 6, 8 h	68361.4	65765.9
2	7	4	MAP	4 samples t = 3.25, 4, 6, 8 h	95996.4	92772.9
2	7	1	NCA	4 samples t = 3.25, 4, 6, 8 h	16903.4	15702
2	7	2	NCA	4 samples t = 3.25, 4, 6, 8 h	44376.3	40301
2	7	3	NCA	4 samples t = 3.25, 4, 6, 8 h	77019	70346
2	7	4	NCA	4 samples t = 3.25, 4, 6, 8 h	99382	91197
2	8	1	MAP	4 samples t = 3.25, 4, 6, 8 h	23846.4	21723
2	8	2	MAP	4 samples t = 3.25, 4, 6, 8 h	48480.1	45307
2	8	3	MAP	4 samples t = 3.25, 4, 6, 8 h	69899.2	65311.7
2	8	4	MAP	4 samples t = 3.25, 4, 6, 8 h	93677.2	87658.3
2	8	1	NCA	4 samples t = 3.25, 4, 6, 8 h	23846.4	21221
2	8	2	NCA	4 samples t = 3.25, 4, 6, 8 h	51273.9	46866
2	8	3	NCA	4 samples t = 3.25, 4, 6, 8 h	72163.2	65505
2	8	4	NCA	4 samples t = 3.25, 4, 6, 8 h	98959.4	89548
2	9	1	MAP	4 samples t = 3.25, 4, 6, 8 h	20095.3	18245.7
2	9	2	MAP	4 samples t = 3.25, 4, 6, 8 h	49636.8	45480.8
2	9	3	MAP	4 samples t = 3.25, 4, 6, 8 h	70787.6	65428.4
2	9	4	MAP	4 samples t = 3.25, 4, 6, 8 h	97517.7	90598.3
2	9	1	NCA	4 samples t = 3.25, 4, 6, 8 h	20095.3	18158
2	9	2	NCA	4 samples t = 3.25, 4, 6, 8 h	52243	47425
2	9	3	NCA	4 samples t = 3.25, 4, 6, 8 h	71500.8	65213
2	9	4	NCA	4 samples t = 3.25, 4, 6, 8 h	101125	92797
2	10	1	MAP	4 samples t = 3.25, 4, 6, 8 h	12153.4	12298.3
2	10	2	MAP	4 samples t = 3.25, 4, 6, 8 h	33398.6	32955.2
2	10	3	MAP	4 samples t = 3.25, 4, 6, 8 h	62784.7	61222.1
2	10	4	MAP	4 samples t = 3.25, 4, 6, 8 h	92076.4	90053.7
2	10	1	NCA	4 samples t = 3.25, 4, 6, 8 h	12153.4	11309
2	10	2	NCA	4 samples t = 3.25, 4, 6, 8 h	40134.6	36110
2	10	3	NCA	4 samples t = 3.25, 4, 6, 8 h	75032.5	67997
2	10	4	NCA	4 samples t = 3.25, 4, 6, 8 h	98911	90156
3	1	1	MAP	4 samples t = 3.25, 4, 6, 8 h	9647.27	9517.03
3	1	2	MAP	4 samples t = 3.25, 4, 6, 8 h	33409.8	32592.2
3	1	3	MAP	4 samples t = 3.25, 4, 6, 8 h	62138.2	59395
3	1	4	MAP	4 samples t = 3.25, 4, 6, 8 h	88577.5	86015.1
3	1	1	NCA	4 samples t = 3.25, 4, 6, 8 h	9647.27	8233
3	1	2	NCA	4 samples t = 3.25, 4, 6, 8 h	46184.8	40647
3	1	3	NCA	4 samples t = 3.25, 4, 6, 8 h	75749.5	65455
3	1	4	NCA	4 samples t = 3.25, 4, 6, 8 h	100576	88261
3	2	1	MAP	4 samples t = 3.25, 4, 6, 8 h	12842	11893.3
3	2	2	MAP	4 samples t = 3.25, 4, 6, 8 h	38423.7	36395.2
3	2	3	MAP	4 samples t = 3.25, 4, 6, 8 h	65558.4	63052.8
3	2	4	MAP	4 samples t = 3.25, 4, 6, 8 h	90842	86821.6
3	2	1	NCA	4 samples t = 3.25, 4, 6, 8 h	12842	10896
3	2	2	NCA	4 samples t = 3.25, 4, 6, 8 h	47942.3	42251
3	2	3	NCA	4 samples t = 3.25, 4, 6, 8 h	75011.3	66998
3	2	4	NCA	4 samples t = 3.25, 4, 6, 8 h	98300.2	86932
3	3	1	MAP	4 samples t = 3.25, 4, 6, 8 h	15574.2	13799.4
3	3	2	MAP	4 samples t = 3.25, 4, 6, 8 h	47437.3	42984.3
3	3	3	MAP	4 samples t = 3.25, 4, 6, 8 h	71500.8	64703.4
3	3	4	MAP	4 samples t = 3.25, 4, 6, 8 h	99593.6	91644.1
3	3	1	NCA	4 samples t = 3.25, 4, 6, 8 h	15574.2	12824
3	3	2	NCA	4 samples t = 3.25, 4, 6, 8 h	56802.7	49294
3	3	3	NCA	4 samples t = 3.25, 4, 6, 8 h	76926	66294
3	3	4	NCA	4 samples t = 3.25, 4, 6, 8 h	106561	94333
3	4	1	MAP	4 samples t = 3.25, 4, 6, 8 h	19870.3	19004.8
3	4	2	MAP	4 samples t = 3.25, 4, 6, 8 h	45713.9	45280.4
3	4	3	MAP	4 samples t = 3.25, 4, 6, 8 h	66683.1	65803.1
3	4	4	MAP	4 samples t = 3.25, 4, 6, 8 h	97462.4	95197.3
3	4	1	NCA	4 samples t = 3.25, 4, 6, 8 h	19870.3	18676
3	4	2	NCA	4 samples t = 3.25, 4, 6, 8 h	48108.1	46794
3	4	3	NCA	4 samples t = 3.25, 4, 6, 8 h	67759.2	65341
3	4	4	NCA	4 samples t = 3.25, 4, 6, 8 h	102228	98099
3	5	1	MAP	4 samples t = 3.25, 4, 6, 8 h	14413.7	12378.6
3	5	2	MAP	4 samples t = 3.25, 4, 6, 8 h	38011.4	33135.4
3	5	3	MAP	4 samples t = 3.25, 4, 6, 8 h	64871.4	56043.5
3	5	4	MAP	4 samples t = 3.25, 4, 6, 8 h	106382	92052.4
3	5	1	NCA	4 samples t = 3.25, 4, 6, 8 h	14413.7	11272
3	5	2	NCA	4 samples t = 3.25, 4, 6, 8 h	46248.1	37156
3	5	3	NCA	4 samples t = 3.25, 4, 6, 8 h	76877.7	60708
3	5	4	NCA	4 samples t = 3.25, 4, 6, 8 h	123189	98632
3	6	1	MAP	4 samples t = 3.25, 4, 6, 8 h	14296.1	11971.8
3	6	2	MAP	4 samples t = 3.25, 4, 6, 8 h	39795.4	34944.4
3	6	3	MAP	4 samples t = 3.25, 4, 6, 8 h	72643.2	65229.7
3	6	4	MAP	4 samples t = 3.25, 4, 6, 8 h	102845	93288.8
3	6	1	NCA	4 samples t = 3.25, 4, 6, 8 h	14296.1	10815
3	6	2	NCA	4 samples t = 3.25, 4, 6, 8 h	49916.1	40733
3	6	3	NCA	4 samples t = 3.25, 4, 6, 8 h	84136.3	70378
3	6	4	NCA	4 samples t = 3.25, 4, 6, 8 h	108171	91180
3	7	1	MAP	4 samples t = 3.25, 4, 6, 8 h	11940.8	11358.3
3	7	2	MAP	4 samples t = 3.25, 4, 6, 8 h	36016.8	34601.8
3	7	3	MAP	4 samples t = 3.25, 4, 6, 8 h	70952.1	66658.3
3	7	4	MAP	4 samples t = 3.25, 4, 6, 8 h	99193.4	93639.9
3	7	1	NCA	4 samples t = 3.25, 4, 6, 8 h	11940.8	10276
3	7	2	NCA	4 samples t = 3.25, 4, 6, 8 h	45860.7	40138
3	7	3	NCA	4 samples t = 3.25, 4, 6, 8 h	83346.8	72425
3	7	4	NCA	4 samples t = 3.25, 4, 6, 8 h	104047	91153
3	8	1	MAP	4 samples t = 3.25, 4, 6, 8 h	24061.2	22537.5
3	8	2	MAP	4 samples t = 3.25, 4, 6, 8 h	45681	42576
3	8	3	MAP	4 samples t = 3.25, 4, 6, 8 h	66936.7	62320.7
3	8	4	MAP	4 samples t = 3.25, 4, 6, 8 h	95756.6	88939.8
3	8	1	NCA	4 samples t = 3.25, 4, 6, 8 h	24061.2	22262
3	8	2	NCA	4 samples t = 3.25, 4, 6, 8 h	47162.2	42716
3	8	3	NCA	4 samples t = 3.25, 4, 6, 8 h	70971.8	63662
3	8	4	NCA	4 samples t = 3.25, 4, 6, 8 h	104054	92602
3	9	1	MAP	4 samples t = 3.25, 4, 6, 8 h	12197.2	11287
3	9	2	MAP	4 samples t = 3.25, 4, 6, 8 h	34469.5	33179.8
3	9	3	MAP	4 samples t = 3.25, 4, 6, 8 h	59699.4	57726.1
3	9	4	MAP	4 samples t = 3.25, 4, 6, 8 h	91529	88563.7
3	9	1	NCA	4 samples t = 3.25, 4, 6, 8 h	12197.2	10179
3	9	2	NCA	4 samples t = 3.25, 4, 6, 8 h	43715.3	38370
3	9	3	NCA	4 samples t = 3.25, 4, 6, 8 h	71773.8	63038
3	9	4	NCA	4 samples t = 3.25, 4, 6, 8 h	104568	92443
3	10	1	MAP	4 samples t = 3.25, 4, 6, 8 h	17379.1	16441.1
3	10	2	MAP	4 samples t = 3.25, 4, 6, 8 h	43038.8	40804.4
3	10	3	MAP	4 samples t = 3.25, 4, 6, 8 h	73884.7	70506.8
3	10	4	MAP	4 samples t = 3.25, 4, 6, 8 h	92166.4	87529.8
3	10	1	NCA	4 samples t = 3.25, 4, 6, 8 h	17379.1	15804
3	10	2	NCA	4 samples t = 3.25, 4, 6, 8 h	47600.6	43241
3	10	3	NCA	4 samples t = 3.25, 4, 6, 8 h	78559.7	72214
3	10	4	NCA	4 samples t = 3.25, 4, 6, 8 h	93747.3	85364
4	1	1	MAP	4 samples t = 3.25, 4, 6, 8 h	22831.9	20409
4	1	2	MAP	4 samples t = 3.25, 4, 6, 8 h	42957.2	38868.5
4	1	3	MAP	4 samples t = 3.25, 4, 6, 8 h	70809.8	65042.7
4	1	4	MAP	4 samples t = 3.25, 4, 6, 8 h	96174.2	89295.8
4	1	1	NCA	4 samples t = 3.25, 4, 6, 8 h	22831.9	19792
4	1	2	NCA	4 samples t = 3.25, 4, 6, 8 h	47259.2	40858
4	1	3	NCA	4 samples t = 3.25, 4, 6, 8 h	80138.6	70189
4	1	4	NCA	4 samples t = 3.25, 4, 6, 8 h	101247	89621
4	2	1	MAP	4 samples t = 3.25, 4, 6, 8 h	23901.7	21776.5
4	2	2	MAP	4 samples t = 3.25, 4, 6, 8 h	43899.9	40420.9
4	2	3	MAP	4 samples t = 3.25, 4, 6, 8 h	72477.7	68553.4
4	2	4	MAP	4 samples t = 3.25, 4, 6, 8 h	97584.1	91991.5
4	2	1	NCA	4 samples t = 3.25, 4, 6, 8 h	23901.7	21236
4	2	2	NCA	4 samples t = 3.25, 4, 6, 8 h	47282	42163
4	2	3	NCA	4 samples t = 3.25, 4, 6, 8 h	79873	73975
4	2	4	NCA	4 samples t = 3.25, 4, 6, 8 h	97641.4	89770
4	3	1	MAP	4 samples t = 3.25, 4, 6, 8 h	15882.3	14507.3
4	3	2	MAP	4 samples t = 3.25, 4, 6, 8 h	39247.7	36649.5
4	3	3	MAP	4 samples t = 3.25, 4, 6, 8 h	67051.2	62536.3
4	3	4	MAP	4 samples t = 3.25, 4, 6, 8 h	90743	84185.2
4	3	1	NCA	4 samples t = 3.25, 4, 6, 8 h	15882.3	13483
4	3	2	NCA	4 samples t = 3.25, 4, 6, 8 h	48182.1	42549
4	3	3	NCA	4 samples t = 3.25, 4, 6, 8 h	76677.6	67533
4	3	4	NCA	4 samples t = 3.25, 4, 6, 8 h	97873.9	85494
4	4	1	MAP	4 samples t = 3.25, 4, 6, 8 h	19855.8	15289.1
4	4	2	MAP	4 samples t = 3.25, 4, 6, 8 h	48026.5	36511.8
4	4	3	MAP	4 samples t = 3.25, 4, 6, 8 h	87086.7	67138.2
4	4	4	MAP	4 samples t = 3.25, 4, 6, 8 h	115793	88836.7
4	4	1	NCA	4 samples t = 3.25, 4, 6, 8 h	19855.8	14593
4	4	2	NCA	4 samples t = 3.25, 4, 6, 8 h	56163	40807
4	4	3	NCA	4 samples t = 3.25, 4, 6, 8 h	97525.3	72367
4	4	4	NCA	4 samples t = 3.25, 4, 6, 8 h	118564	87748
4	5	1	MAP	4 samples t = 3.25, 4, 6, 8 h	15203.6	13874.5
4	5	2	MAP	4 samples t = 3.25, 4, 6, 8 h	38310.5	35162.3
4	5	3	MAP	4 samples t = 3.25, 4, 6, 8 h	70404.3	65378.1
4	5	4	MAP	4 samples t = 3.25, 4, 6, 8 h	94933.9	88506.2
4	5	1	NCA	4 samples t = 3.25, 4, 6, 8 h	15203.6	13058
4	5	2	NCA	4 samples t = 3.25, 4, 6, 8 h	46845.1	40200
4	5	3	NCA	4 samples t = 3.25, 4, 6, 8 h	82260.6	71991
4	5	4	NCA	4 samples t = 3.25, 4, 6, 8 h	100028	87571
4	6	1	MAP	4 samples t = 3.25, 4, 6, 8 h	16498.6	15917.4
4	6	2	MAP	4 samples t = 3.25, 4, 6, 8 h	33889.7	33449.6
4	6	3	MAP	4 samples t = 3.25, 4, 6, 8 h	57838.1	57200.1
4	6	4	MAP	4 samples t = 3.25, 4, 6, 8 h	89541.1	88756.6
4	6	1	NCA	4 samples t = 3.25, 4, 6, 8 h	16498.6	14996
4	6	2	NCA	4 samples t = 3.25, 4, 6, 8 h	38886.4	36007
4	6	3	NCA	4 samples t = 3.25, 4, 6, 8 h	68986.4	64005
4	6	4	NCA	4 samples t = 3.25, 4, 6, 8 h	99369.3	92770
4	7	1	MAP	4 samples t = 3.25, 4, 6, 8 h	24017.5	23315.3
4	7	2	MAP	4 samples t = 3.25, 4, 6, 8 h	44839.6	42869.6
4	7	3	MAP	4 samples t = 3.25, 4, 6, 8 h	69284.4	65786.5
4	7	4	MAP	4 samples t = 3.25, 4, 6, 8 h	93557.2	90596.4
4	7	1	NCA	4 samples t = 3.25, 4, 6, 8 h	24017.5	22919
4	7	2	NCA	4 samples t = 3.25, 4, 6, 8 h	47527	44509
4	7	3	NCA	4 samples t = 3.25, 4, 6, 8 h	73581.5	68199
4	7	4	NCA	4 samples t = 3.25, 4, 6, 8 h	96736.8	91743
4	8	1	MAP	4 samples t = 3.25, 4, 6, 8 h	22432.1	20597.1
4	8	2	MAP	4 samples t = 3.25, 4, 6, 8 h	42537.3	38528
4	8	3	MAP	4 samples t = 3.25, 4, 6, 8 h	75342	69922.6
4	8	4	MAP	4 samples t = 3.25, 4, 6, 8 h	97132.3	90617.9
4	8	1	NCA	4 samples t = 3.25, 4, 6, 8 h	22432.1	19925
4	8	2	NCA	4 samples t = 3.25, 4, 6, 8 h	46923.1	40570
4	8	3	NCA	4 samples t = 3.25, 4, 6, 8 h	85811.1	77165
4	8	4	NCA	4 samples t = 3.25, 4, 6, 8 h	98546.1	88732
4	9	1	MAP	4 samples t = 3.25, 4, 6, 8 h	21549.6	19390.6
4	9	2	MAP	4 samples t = 3.25, 4, 6, 8 h	46810.5	44560.1
4	9	3	MAP	4 samples t = 3.25, 4, 6, 8 h	69179.4	66022.9
4	9	4	MAP	4 samples t = 3.25, 4, 6, 8 h	95480.2	90236.8
4	9	1	NCA	4 samples t = 3.25, 4, 6, 8 h	21549.6	18764
4	9	2	NCA	4 samples t = 3.25, 4, 6, 8 h	51516.9	47956
4	9	3	NCA	4 samples t = 3.25, 4, 6, 8 h	72163.2	67346
4	9	4	NCA	4 samples t = 3.25, 4, 6, 8 h	98542.8	91943
4	10	1	MAP	4 samples t = 3.25, 4, 6, 8 h	27233.9	24697.6
4	10	2	MAP	4 samples t = 3.25, 4, 6, 8 h	43731.1	39741.1
4	10	3	MAP	4 samples t = 3.25, 4, 6, 8 h	71724.9	65307.5
4	10	4	MAP	4 samples t = 3.25, 4, 6, 8 h	99670	90965.4
4	10	1	NCA	4 samples t = 3.25, 4, 6, 8 h	27233.9	24235
4	10	2	NCA	4 samples t = 3.25, 4, 6, 8 h	45906.2	40621
4	10	3	NCA	4 samples t = 3.25, 4, 6, 8 h	81658.8	72023
4	10	4	NCA	4 samples t = 3.25, 4, 6, 8 h	102878	90706
5	1	1	MAP	4 samples t = 3.25, 4, 6, 8 h	12126.5	11718.6
5	1	2	MAP	4 samples t = 3.25, 4, 6, 8 h	32780.4	31511.4
5	1	3	MAP	4 samples t = 3.25, 4, 6, 8 h	58911.9	55975.1
5	1	4	MAP	4 samples t = 3.25, 4, 6, 8 h	90845.6	86907.4
5	1	1	NCA	4 samples t = 3.25, 4, 6, 8 h	12126.5	10793
5	1	2	NCA	4 samples t = 3.25, 4, 6, 8 h	39123.8	34010
5	1	3	NCA	4 samples t = 3.25, 4, 6, 8 h	72051.9	61474
5	1	4	NCA	4 samples t = 3.25, 4, 6, 8 h	106431	91031
5	2	1	MAP	4 samples t = 3.25, 4, 6, 8 h	16312.5	14246.9
5	2	2	MAP	4 samples t = 3.25, 4, 6, 8 h	39788.2	35669.2
5	2	3	MAP	4 samples t = 3.25, 4, 6, 8 h	59790.9	53916.9
5	2	4	MAP	4 samples t = 3.25, 4, 6, 8 h	98402.7	89535.9
5	2	1	NCA	4 samples t = 3.25, 4, 6, 8 h	16312.5	13290
5	2	2	NCA	4 samples t = 3.25, 4, 6, 8 h	45625.5	38106
5	2	3	NCA	4 samples t = 3.25, 4, 6, 8 h	68426.6	55989
5	2	4	NCA	4 samples t = 3.25, 4, 6, 8 h	124967	103827
5	3	1	MAP	4 samples t = 3.25, 4, 6, 8 h	18544.3	15812.5
5	3	2	MAP	4 samples t = 3.25, 4, 6, 8 h	45103.8	40717.6
5	3	3	MAP	4 samples t = 3.25, 4, 6, 8 h	73012.9	66935.7
5	3	4	MAP	4 samples t = 3.25, 4, 6, 8 h	96638.7	88373
5	3	1	NCA	4 samples t = 3.25, 4, 6, 8 h	18544.3	14723
5	3	2	NCA	4 samples t = 3.25, 4, 6, 8 h	51375.4	43853
5	3	3	NCA	4 samples t = 3.25, 4, 6, 8 h	79233.2	68378
5	3	4	NCA	4 samples t = 3.25, 4, 6, 8 h	101957	87949
5	4	1	MAP	4 samples t = 3.25, 4, 6, 8 h	19012	17131.5
5	4	2	MAP	4 samples t = 3.25, 4, 6, 8 h	44346.4	41656.5
5	4	3	MAP	4 samples t = 3.25, 4, 6, 8 h	65852	62429.2
5	4	4	MAP	4 samples t = 3.25, 4, 6, 8 h	97422.3	92862.4
5	4	1	NCA	4 samples t = 3.25, 4, 6, 8 h	19012	16198
5	4	2	NCA	4 samples t = 3.25, 4, 6, 8 h	48702.9	43160
5	4	3	NCA	4 samples t = 3.25, 4, 6, 8 h	71240.6	63498
5	4	4	NCA	4 samples t = 3.25, 4, 6, 8 h	107454	96259
5	5	1	MAP	4 samples t = 3.25, 4, 6, 8 h	18893	17268.9
5	5	2	MAP	4 samples t = 3.25, 4, 6, 8 h	47772.6	44071.1
5	5	3	MAP	4 samples t = 3.25, 4, 6, 8 h	75736.2	70482.4
5	5	4	MAP	4 samples t = 3.25, 4, 6, 8 h	94463.9	88605.9
5	5	1	NCA	4 samples t = 3.25, 4, 6, 8 h	18893	16376
5	5	2	NCA	4 samples t = 3.25, 4, 6, 8 h	52682.3	46328
5	5	3	NCA	4 samples t = 3.25, 4, 6, 8 h	79248.8	70023
5	5	4	NCA	4 samples t = 3.25, 4, 6, 8 h	97816.3	86952
5	6	1	MAP	4 samples t = 3.25, 4, 6, 8 h	12661	11312.8
5	6	2	MAP	4 samples t = 3.25, 4, 6, 8 h	38989.5	35531.1
5	6	3	MAP	4 samples t = 3.25, 4, 6, 8 h	68834.7	64180.5
5	6	4	MAP	4 samples t = 3.25, 4, 6, 8 h	96989.4	90619.4
5	6	1	NCA	4 samples t = 3.25, 4, 6, 8 h	12661	10073
5	6	2	NCA	4 samples t = 3.25, 4, 6, 8 h	50092.7	41483
5	6	3	NCA	4 samples t = 3.25, 4, 6, 8 h	81052.5	68914
5	6	4	NCA	4 samples t = 3.25, 4, 6, 8 h	105244	89704
5	7	1	MAP	4 samples t = 3.25, 4, 6, 8 h	14320.5	13364.8
5	7	2	MAP	4 samples t = 3.25, 4, 6, 8 h	44421	41494.3
5	7	3	MAP	4 samples t = 3.25, 4, 6, 8 h	68213.3	63369.6
5	7	4	MAP	4 samples t = 3.25, 4, 6, 8 h	93745.6	86807.2
5	7	1	NCA	4 samples t = 3.25, 4, 6, 8 h	14320.5	12436
5	7	2	NCA	4 samples t = 3.25, 4, 6, 8 h	52770.7	46322
5	7	3	NCA	4 samples t = 3.25, 4, 6, 8 h	74796.6	64961
5	7	4	NCA	4 samples t = 3.25, 4, 6, 8 h	102914	88632
5	8	1	MAP	4 samples t = 3.25, 4, 6, 8 h	17122.6	16599.8
5	8	2	MAP	4 samples t = 3.25, 4, 6, 8 h	38714	37431.9
5	8	3	MAP	4 samples t = 3.25, 4, 6, 8 h	65829.7	63760.6
5	8	4	MAP	4 samples t = 3.25, 4, 6, 8 h	98192.3	94279.5
5	8	1	NCA	4 samples t = 3.25, 4, 6, 8 h	17122.6	15908
5	8	2	NCA	4 samples t = 3.25, 4, 6, 8 h	41324.5	38010
5	8	3	NCA	4 samples t = 3.25, 4, 6, 8 h	72211.2	67116
5	8	4	NCA	4 samples t = 3.25, 4, 6, 8 h	101217	95139
5	9	1	MAP	4 samples t = 3.25, 4, 6, 8 h	19311.8	18690.5
5	9	2	MAP	4 samples t = 3.25, 4, 6, 8 h	47917.7	48008.5
5	9	3	MAP	4 samples t = 3.25, 4, 6, 8 h	70221.1	70132.9
5	9	4	MAP	4 samples t = 3.25, 4, 6, 8 h	91166.9	91666.3
5	9	1	NCA	4 samples t = 3.25, 4, 6, 8 h	19311.8	18209
5	9	2	NCA	4 samples t = 3.25, 4, 6, 8 h	50326	49025
5	9	3	NCA	4 samples t = 3.25, 4, 6, 8 h	70477.3	68357
5	9	4	NCA	4 samples t = 3.25, 4, 6, 8 h	93242.9	90954
5	10	1	MAP	4 samples t = 3.25, 4, 6, 8 h	18795.5	17845
5	10	2	MAP	4 samples t = 3.25, 4, 6, 8 h	45346.3	43702.7
5	10	3	MAP	4 samples t = 3.25, 4, 6, 8 h	72154.9	69454.8
5	10	4	MAP	4 samples t = 3.25, 4, 6, 8 h	89980	86643.9
5	10	1	NCA	4 samples t = 3.25, 4, 6, 8 h	18795.5	17010
5	10	2	NCA	4 samples t = 3.25, 4, 6, 8 h	49514.8	45408
5	10	3	NCA	4 samples t = 3.25, 4, 6, 8 h	75781.3	69928
5	10	4	NCA	4 samples t = 3.25, 4, 6, 8 h	92464.8	85002
6	1	1	MAP	4 samples t = 3.25, 4, 6, 8 h	14768.2	13379.8
6	1	2	MAP	4 samples t = 3.25, 4, 6, 8 h	43044.4	39910.2
6	1	3	MAP	4 samples t = 3.25, 4, 6, 8 h	66697.6	62425.7
6	1	4	MAP	4 samples t = 3.25, 4, 6, 8 h	104899	96987.7
6	1	1	NCA	4 samples t = 3.25, 4, 6, 8 h	14768.2	12587
6	1	2	NCA	4 samples t = 3.25, 4, 6, 8 h	49884.9	44068
6	1	3	NCA	4 samples t = 3.25, 4, 6, 8 h	72198.1	63950
6	1	4	NCA	4 samples t = 3.25, 4, 6, 8 h	113805	100319
6	2	1	MAP	4 samples t = 3.25, 4, 6, 8 h	14269.4	13296.4
6	2	2	MAP	4 samples t = 3.25, 4, 6, 8 h	43259.6	40024.3
6	2	3	MAP	4 samples t = 3.25, 4, 6, 8 h	73833.8	69487.9
6	2	4	MAP	4 samples t = 3.25, 4, 6, 8 h	92376	87360.1
6	2	1	NCA	4 samples t = 3.25, 4, 6, 8 h	14269.4	12371
6	2	2	NCA	4 samples t = 3.25, 4, 6, 8 h	50683.5	44080
6	2	3	NCA	4 samples t = 3.25, 4, 6, 8 h	79916.6	70851
6	2	4	NCA	4 samples t = 3.25, 4, 6, 8 h	96228.4	85412
6	3	1	MAP	4 samples t = 3.25, 4, 6, 8 h	21003.9	19546.8
6	3	2	MAP	4 samples t = 3.25, 4, 6, 8 h	45271.8	43874.8
6	3	3	MAP	4 samples t = 3.25, 4, 6, 8 h	72429.6	70179.4
6	3	4	MAP	4 samples t = 3.25, 4, 6, 8 h	89453.6	86938.2
6	3	1	NCA	4 samples t = 3.25, 4, 6, 8 h	21003.9	18923
6	3	2	NCA	4 samples t = 3.25, 4, 6, 8 h	47581.7	45498
6	3	3	NCA	4 samples t = 3.25, 4, 6, 8 h	73133.2	69116
6	3	4	NCA	4 samples t = 3.25, 4, 6, 8 h	90341.8	85372
6	4	1	MAP	4 samples t = 3.25, 4, 6, 8 h	10895.8	10685.9
6	4	2	MAP	4 samples t = 3.25, 4, 6, 8 h	29048.5	28466.3
6	4	3	MAP	4 samples t = 3.25, 4, 6, 8 h	61166.7	58333.8
6	4	4	MAP	4 samples t = 3.25, 4, 6, 8 h	91931.3	87398.6
6	4	1	NCA	4 samples t = 3.25, 4, 6, 8 h	10895.8	9600
6	4	2	NCA	4 samples t = 3.25, 4, 6, 8 h	36719.9	30676
6	4	3	NCA	4 samples t = 3.25, 4, 6, 8 h	83812.9	69694
6	4	4	NCA	4 samples t = 3.25, 4, 6, 8 h	106635	88436
6	5	1	MAP	4 samples t = 3.25, 4, 6, 8 h	13998.2	13141.1
6	5	2	MAP	4 samples t = 3.25, 4, 6, 8 h	36011	33928.5
6	5	3	MAP	4 samples t = 3.25, 4, 6, 8 h	65075.3	63009.7
6	5	4	MAP	4 samples t = 3.25, 4, 6, 8 h	92012.5	88739.8
6	5	1	NCA	4 samples t = 3.25, 4, 6, 8 h	13998.2	12149
6	5	2	NCA	4 samples t = 3.25, 4, 6, 8 h	42410.1	36495
6	5	3	NCA	4 samples t = 3.25, 4, 6, 8 h	77368.7	69047
6	5	4	NCA	4 samples t = 3.25, 4, 6, 8 h	99469.4	88435
6	6	1	MAP	4 samples t = 3.25, 4, 6, 8 h	20322.9	18634
6	6	2	MAP	4 samples t = 3.25, 4, 6, 8 h	49701.1	46935.2
6	6	3	MAP	4 samples t = 3.25, 4, 6, 8 h	73530.5	69060
6	6	4	MAP	4 samples t = 3.25, 4, 6, 8 h	93533.1	88051.3
6	6	1	NCA	4 samples t = 3.25, 4, 6, 8 h	20322.9	17935
6	6	2	NCA	4 samples t = 3.25, 4, 6, 8 h	53357.1	49042
6	6	3	NCA	4 samples t = 3.25, 4, 6, 8 h	74553.7	67666
6	6	4	NCA	4 samples t = 3.25, 4, 6, 8 h	96687.6	87721
6	7	1	MAP	4 samples t = 3.25, 4, 6, 8 h	22913.2	21161.6
6	7	2	MAP	4 samples t = 3.25, 4, 6, 8 h	42767.7	39447
6	7	3	MAP	4 samples t = 3.25, 4, 6, 8 h	71010.6	65370
6	7	4	MAP	4 samples t = 3.25, 4, 6, 8 h	98351.5	90403.7
6	7	1	NCA	4 samples t = 3.25, 4, 6, 8 h	22913.2	20545
6	7	2	NCA	4 samples t = 3.25, 4, 6, 8 h	44859.7	39423
6	7	3	NCA	4 samples t = 3.25, 4, 6, 8 h	79582.5	69395
6	7	4	NCA	4 samples t = 3.25, 4, 6, 8 h	103752	90246
6	8	1	MAP	4 samples t = 3.25, 4, 6, 8 h	15346.6	14249.7
6	8	2	MAP	4 samples t = 3.25, 4, 6, 8 h	38308.9	36187.5
6	8	3	MAP	4 samples t = 3.25, 4, 6, 8 h	67351.3	64701.2
6	8	4	MAP	4 samples t = 3.25, 4, 6, 8 h	90141.8	86051.3
6	8	1	NCA	4 samples t = 3.25, 4, 6, 8 h	15346.6	13259
6	8	2	NCA	4 samples t = 3.25, 4, 6, 8 h	44234	38020
6	8	3	NCA	4 samples t = 3.25, 4, 6, 8 h	78776.6	69881
6	8	4	NCA	4 samples t = 3.25, 4, 6, 8 h	97440.4	85600
6	9	1	MAP	4 samples t = 3.25, 4, 6, 8 h	18762.2	17496.1
6	9	2	MAP	4 samples t = 3.25, 4, 6, 8 h	38955.2	37111.9
6	9	3	MAP	4 samples t = 3.25, 4, 6, 8 h	64622.5	61154.6
6	9	4	MAP	4 samples t = 3.25, 4, 6, 8 h	92533.1	87976.2
6	9	1	NCA	4 samples t = 3.25, 4, 6, 8 h	18762.2	16610
6	9	2	NCA	4 samples t = 3.25, 4, 6, 8 h	42565.9	37723
6	9	3	NCA	4 samples t = 3.25, 4, 6, 8 h	74367	65494
6	9	4	NCA	4 samples t = 3.25, 4, 6, 8 h	101756	89856
6	10	1	MAP	4 samples t = 3.25, 4, 6, 8 h	10472.6	10487.6
6	10	2	MAP	4 samples t = 3.25, 4, 6, 8 h	34555.1	33993.2
6	10	3	MAP	4 samples t = 3.25, 4, 6, 8 h	61951.7	60548.3
6	10	4	MAP	4 samples t = 3.25, 4, 6, 8 h	89179.8	86730.5
6	10	1	NCA	4 samples t = 3.25, 4, 6, 8 h	10472.6	9322
6	10	2	NCA	4 samples t = 3.25, 4, 6, 8 h	44896.4	39503
6	10	3	NCA	4 samples t = 3.25, 4, 6, 8 h	74580	65318
6	10	4	NCA	4 samples t = 3.25, 4, 6, 8 h	101198	87905
7	1	1	MAP	4 samples t = 3.25, 4, 6, 8 h	31266.2	28953.2
7	1	2	MAP	4 samples t = 3.25, 4, 6, 8 h	48318.3	45550.5
7	1	3	MAP	4 samples t = 3.25, 4, 6, 8 h	72190.4	69073
7	1	4	MAP	4 samples t = 3.25, 4, 6, 8 h	93402.4	89423.6
7	1	1	NCA	4 samples t = 3.25, 4, 6, 8 h	31266.2	28557
7	1	2	NCA	4 samples t = 3.25, 4, 6, 8 h	50297	46533
7	1	3	NCA	4 samples t = 3.25, 4, 6, 8 h	77571.6	72483
7	1	4	NCA	4 samples t = 3.25, 4, 6, 8 h	95566.3	89099
7	2	1	MAP	4 samples t = 3.25, 4, 6, 8 h	20105.9	18696.3
7	2	2	MAP	4 samples t = 3.25, 4, 6, 8 h	40552.8	37622.8
7	2	3	MAP	4 samples t = 3.25, 4, 6, 8 h	69603.2	65035.7
7	2	4	MAP	4 samples t = 3.25, 4, 6, 8 h	93597.9	88470.9
7	2	1	NCA	4 samples t = 3.25, 4, 6, 8 h	20105.9	17941
7	2	2	NCA	4 samples t = 3.25, 4, 6, 8 h	45898	40253
7	2	3	NCA	4 samples t = 3.25, 4, 6, 8 h	80051.1	71363
7	2	4	NCA	4 samples t = 3.25, 4, 6, 8 h	98246.9	88213
7	3	1	MAP	4 samples t = 3.25, 4, 6, 8 h	26966	20166.6
7	3	2	MAP	4 samples t = 3.25, 4, 6, 8 h	53044.2	40701.8
7	3	3	MAP	4 samples t = 3.25, 4, 6, 8 h	88856	68338.2
7	3	4	MAP	4 samples t = 3.25, 4, 6, 8 h	128544	99318.5
7	3	1	NCA	4 samples t = 3.25, 4, 6, 8 h	26966	19644
7	3	2	NCA	4 samples t = 3.25, 4, 6, 8 h	58334	43643
7	3	3	NCA	4 samples t = 3.25, 4, 6, 8 h	96041.5	72320
7	3	4	NCA	4 samples t = 3.25, 4, 6, 8 h	126912	96708
7	4	1	MAP	4 samples t = 3.25, 4, 6, 8 h	16423	16237.5
7	4	2	MAP	4 samples t = 3.25, 4, 6, 8 h	42303.7	40326.8
7	4	3	MAP	4 samples t = 3.25, 4, 6, 8 h	69609.7	66134.7
7	4	4	MAP	4 samples t = 3.25, 4, 6, 8 h	93007.4	88944.8
7	4	1	NCA	4 samples t = 3.25, 4, 6, 8 h	16423	15391
7	4	2	NCA	4 samples t = 3.25, 4, 6, 8 h	49931.9	46725
7	4	3	NCA	4 samples t = 3.25, 4, 6, 8 h	73975.9	68499
7	4	4	NCA	4 samples t = 3.25, 4, 6, 8 h	95201.9	88286
7	5	1	MAP	4 samples t = 3.25, 4, 6, 8 h	26940	24764.9
7	5	2	MAP	4 samples t = 3.25, 4, 6, 8 h	53502.9	49339.1
7	5	3	MAP	4 samples t = 3.25, 4, 6, 8 h	70676.8	64590.3
7	5	4	MAP	4 samples t = 3.25, 4, 6, 8 h	92692.7	85478.3
7	5	1	NCA	4 samples t = 3.25, 4, 6, 8 h	26940	23948
7	5	2	NCA	4 samples t = 3.25, 4, 6, 8 h	58482.8	52591
7	5	3	NCA	4 samples t = 3.25, 4, 6, 8 h	73793.7	65768
7	5	4	NCA	4 samples t = 3.25, 4, 6, 8 h	100305	89936
7	6	1	MAP	4 samples t = 3.25, 4, 6, 8 h	35949.7	32548.3
7	6	2	MAP	4 samples t = 3.25, 4, 6, 8 h	53384.5	49049.5
7	6	3	MAP	4 samples t = 3.25, 4, 6, 8 h	77489.6	72483.9
7	6	4	MAP	4 samples t = 3.25, 4, 6, 8 h	95962.5	90232.9
7	6	1	NCA	4 samples t = 3.25, 4, 6, 8 h	35949.7	33669
7	6	2	NCA	4 samples t = 3.25, 4, 6, 8 h	53325.8	49445
7	6	3	NCA	4 samples t = 3.25, 4, 6, 8 h	80360.8	75349
7	6	4	NCA	4 samples t = 3.25, 4, 6, 8 h	95167.7	89145
7	7	1	MAP	4 samples t = 3.25, 4, 6, 8 h	20630.8	18497.5
7	7	2	MAP	4 samples t = 3.25, 4, 6, 8 h	40903.8	36833.7
7	7	3	MAP	4 samples t = 3.25, 4, 6, 8 h	70637.7	64620.2
7	7	4	MAP	4 samples t = 3.25, 4, 6, 8 h	91856.2	83169.6
7	7	1	NCA	4 samples t = 3.25, 4, 6, 8 h	20630.8	17836
7	7	2	NCA	4 samples t = 3.25, 4, 6, 8 h	46145.6	39718
7	7	3	NCA	4 samples t = 3.25, 4, 6, 8 h	80774.5	70961
7	7	4	NCA	4 samples t = 3.25, 4, 6, 8 h	96906.2	84291
7	8	1	MAP	4 samples t = 3.25, 4, 6, 8 h	18751	18407.8
7	8	2	MAP	4 samples t = 3.25, 4, 6, 8 h	39021.1	37749.1
7	8	3	MAP	4 samples t = 3.25, 4, 6, 8 h	57333.1	55201.7
7	8	4	MAP	4 samples t = 3.25, 4, 6, 8 h	93567.3	91147.3
7	8	1	NCA	4 samples t = 3.25, 4, 6, 8 h	18751	17521
7	8	2	NCA	4 samples t = 3.25, 4, 6, 8 h	44582.9	40741
7	8	3	NCA	4 samples t = 3.25, 4, 6, 8 h	65409.2	58776
7	8	4	NCA	4 samples t = 3.25, 4, 6, 8 h	113316	104736
7	9	1	MAP	4 samples t = 3.25, 4, 6, 8 h	21910.3	20160.7
7	9	2	MAP	4 samples t = 3.25, 4, 6, 8 h	38971.2	36009.4
7	9	3	MAP	4 samples t = 3.25, 4, 6, 8 h	67862.7	63669.6
7	9	4	MAP	4 samples t = 3.25, 4, 6, 8 h	102034	96865.6
7	9	1	NCA	4 samples t = 3.25, 4, 6, 8 h	21910.3	19421
7	9	2	NCA	4 samples t = 3.25, 4, 6, 8 h	42862.5	37557
7	9	3	NCA	4 samples t = 3.25, 4, 6, 8 h	81419	72959
7	9	4	NCA	4 samples t = 3.25, 4, 6, 8 h	104341	94670
7	10	1	MAP	4 samples t = 3.25, 4, 6, 8 h	22925.8	20275.6
7	10	2	MAP	4 samples t = 3.25, 4, 6, 8 h	45810.4	41362.4
7	10	3	MAP	4 samples t = 3.25, 4, 6, 8 h	68767.6	62761.2
7	10	4	MAP	4 samples t = 3.25, 4, 6, 8 h	98522.3	91800.8
7	10	1	NCA	4 samples t = 3.25, 4, 6, 8 h	22925.8	19580
7	10	2	NCA	4 samples t = 3.25, 4, 6, 8 h	50743.2	44117
7	10	3	NCA	4 samples t = 3.25, 4, 6, 8 h	74982	65575
7	10	4	NCA	4 samples t = 3.25, 4, 6, 8 h	105825	94660
8	1	1	MAP	4 samples t = 3.25, 4, 6, 8 h	16190	15292.3
8	1	2	MAP	4 samples t = 3.25, 4, 6, 8 h	40867.8	39514.7
8	1	3	MAP	4 samples t = 3.25, 4, 6, 8 h	73826.2	72274.1
8	1	4	MAP	4 samples t = 3.25, 4, 6, 8 h	93270.9	91094.7
8	1	1	NCA	4 samples t = 3.25, 4, 6, 8 h	16190	14207
8	1	2	NCA	4 samples t = 3.25, 4, 6, 8 h	47046.9	43254
8	1	3	NCA	4 samples t = 3.25, 4, 6, 8 h	79167.8	74622
8	1	4	NCA	4 samples t = 3.25, 4, 6, 8 h	93710.4	87803
8	2	1	MAP	4 samples t = 3.25, 4, 6, 8 h	11714.6	10869.3
8	2	2	MAP	4 samples t = 3.25, 4, 6, 8 h	35226.3	33086.9
8	2	3	MAP	4 samples t = 3.25, 4, 6, 8 h	68691.4	64271.6
8	2	4	MAP	4 samples t = 3.25, 4, 6, 8 h	98426.8	92095.5
8	2	1	NCA	4 samples t = 3.25, 4, 6, 8 h	11714.6	9628
8	2	2	NCA	4 samples t = 3.25, 4, 6, 8 h	45414.2	38386
8	2	3	NCA	4 samples t = 3.25, 4, 6, 8 h	83075	70960
8	2	4	NCA	4 samples t = 3.25, 4, 6, 8 h	105541	91045
8	3	1	MAP	4 samples t = 3.25, 4, 6, 8 h	16458.1	14921
8	3	2	MAP	4 samples t = 3.25, 4, 6, 8 h	41951.9	38531
8	3	3	MAP	4 samples t = 3.25, 4, 6, 8 h	69722.2	63001
8	3	4	MAP	4 samples t = 3.25, 4, 6, 8 h	98663.5	89467.2
8	3	1	NCA	4 samples t = 3.25, 4, 6, 8 h	16458.1	13824
8	3	2	NCA	4 samples t = 3.25, 4, 6, 8 h	49217.6	42473
8	3	3	NCA	4 samples t = 3.25, 4, 6, 8 h	77655.7	65727
8	3	4	NCA	4 samples t = 3.25, 4, 6, 8 h	106834	90583
8	4	1	MAP	4 samples t = 3.25, 4, 6, 8 h	21961.4	20583.2
8	4	2	MAP	4 samples t = 3.25, 4, 6, 8 h	46279	44395.9
8	4	3	MAP	4 samples t = 3.25, 4, 6, 8 h	74073	70832.3
8	4	4	MAP	4 samples t = 3.25, 4, 6, 8 h	94381.8	90248.1
8	4	1	NCA	4 samples t = 3.25, 4, 6, 8 h	21961.4	20257
8	4	2	NCA	4 samples t = 3.25, 4, 6, 8 h	48031.1	44720
8	4	3	NCA	4 samples t = 3.25, 4, 6, 8 h	76522	71217
8	4	4	NCA	4 samples t = 3.25, 4, 6, 8 h	95042.9	88365
8	5	1	MAP	4 samples t = 3.25, 4, 6, 8 h	13361.1	12291.3
8	5	2	MAP	4 samples t = 3.25, 4, 6, 8 h	39974.1	36770.4
8	5	3	MAP	4 samples t = 3.25, 4, 6, 8 h	66923.9	62022
8	5	4	MAP	4 samples t = 3.25, 4, 6, 8 h	93886.1	86726.4
8	5	1	NCA	4 samples t = 3.25, 4, 6, 8 h	13361.1	11228
8	5	2	NCA	4 samples t = 3.25, 4, 6, 8 h	49596.5	41928
8	5	3	NCA	4 samples t = 3.25, 4, 6, 8 h	76887.8	65776
8	5	4	NCA	4 samples t = 3.25, 4, 6, 8 h	102857	87660
8	6	1	MAP	4 samples t = 3.25, 4, 6, 8 h	11470.3	11334.8
8	6	2	MAP	4 samples t = 3.25, 4, 6, 8 h	37863.9	37178.1
8	6	3	MAP	4 samples t = 3.25, 4, 6, 8 h	63556.6	63006
8	6	4	MAP	4 samples t = 3.25, 4, 6, 8 h	97041.6	96946.7
8	6	1	NCA	4 samples t = 3.25, 4, 6, 8 h	11470.3	10382
8	6	2	NCA	4 samples t = 3.25, 4, 6, 8 h	46868.9	42895
8	6	3	NCA	4 samples t = 3.25, 4, 6, 8 h	71533.8	66326
8	6	4	NCA	4 samples t = 3.25, 4, 6, 8 h	102904	97347
8	7	1	MAP	4 samples t = 3.25, 4, 6, 8 h	18104.1	17176.8
8	7	2	MAP	4 samples t = 3.25, 4, 6, 8 h	40469.2	39346.6
8	7	3	MAP	4 samples t = 3.25, 4, 6, 8 h	62851.9	60459.7
8	7	4	MAP	4 samples t = 3.25, 4, 6, 8 h	93411.2	89963.3
8	7	1	NCA	4 samples t = 3.25, 4, 6, 8 h	18104.1	16421
8	7	2	NCA	4 samples t = 3.25, 4, 6, 8 h	43796	40594
8	7	3	NCA	4 samples t = 3.25, 4, 6, 8 h	68029	61770
8	7	4	NCA	4 samples t = 3.25, 4, 6, 8 h	104160	94396
8	8	1	MAP	4 samples t = 3.25, 4, 6, 8 h	18348.5	17772
8	8	2	MAP	4 samples t = 3.25, 4, 6, 8 h	42479	41606.4
8	8	3	MAP	4 samples t = 3.25, 4, 6, 8 h	66774.7	65203.6
8	8	4	MAP	4 samples t = 3.25, 4, 6, 8 h	89031.9	87012.1
8	8	1	NCA	4 samples t = 3.25, 4, 6, 8 h	18348.5	16781
8	8	2	NCA	4 samples t = 3.25, 4, 6, 8 h	47156.7	43990
8	8	3	NCA	4 samples t = 3.25, 4, 6, 8 h	71527.3	66619
8	8	4	NCA	4 samples t = 3.25, 4, 6, 8 h	93898.3	87043
8	9	1	MAP	4 samples t = 3.25, 4, 6, 8 h	16551.3	14698.6
8	9	2	MAP	4 samples t = 3.25, 4, 6, 8 h	37360.2	33315.8
8	9	3	MAP	4 samples t = 3.25, 4, 6, 8 h	67856.8	62656.8
8	9	4	MAP	4 samples t = 3.25, 4, 6, 8 h	94500.2	87362.7
8	9	1	NCA	4 samples t = 3.25, 4, 6, 8 h	16551.3	13519
8	9	2	NCA	4 samples t = 3.25, 4, 6, 8 h	43508.9	35167
8	9	3	NCA	4 samples t = 3.25, 4, 6, 8 h	83063.3	70976
8	9	4	NCA	4 samples t = 3.25, 4, 6, 8 h	102304	87271
8	10	1	MAP	4 samples t = 3.25, 4, 6, 8 h	10971	10422.7
8	10	2	MAP	4 samples t = 3.25, 4, 6, 8 h	41386.8	39799.6
8	10	3	MAP	4 samples t = 3.25, 4, 6, 8 h	65057	62822
8	10	4	MAP	4 samples t = 3.25, 4, 6, 8 h	89172.7	85739.1
8	10	1	NCA	4 samples t = 3.25, 4, 6, 8 h	10971	9499
8	10	2	NCA	4 samples t = 3.25, 4, 6, 8 h	53455.5	47990
8	10	3	NCA	4 samples t = 3.25, 4, 6, 8 h	73511.7	65922
8	10	4	NCA	4 samples t = 3.25, 4, 6, 8 h	98325.7	87275
9	1	1	MAP	4 samples t = 3.25, 4, 6, 8 h	10769.5	10156.3
9	1	2	MAP	4 samples t = 3.25, 4, 6, 8 h	36654.6	34232.1
9	1	3	MAP	4 samples t = 3.25, 4, 6, 8 h	66813.9	62430.8
9	1	4	MAP	4 samples t = 3.25, 4, 6, 8 h	90718.6	85776.5
9	1	1	NCA	4 samples t = 3.25, 4, 6, 8 h	10769.5	9169
9	1	2	NCA	4 samples t = 3.25, 4, 6, 8 h	46613.7	39430
9	1	3	NCA	4 samples t = 3.25, 4, 6, 8 h	79056.1	67435
9	1	4	NCA	4 samples t = 3.25, 4, 6, 8 h	100174	85456
9	2	1	MAP	4 samples t = 3.25, 4, 6, 8 h	19070.2	17553.1
9	2	2	MAP	4 samples t = 3.25, 4, 6, 8 h	42139.9	39731.9
9	2	3	MAP	4 samples t = 3.25, 4, 6, 8 h	69811.3	66691.9
9	2	4	MAP	4 samples t = 3.25, 4, 6, 8 h	91083.4	86545.2
9	2	1	NCA	4 samples t = 3.25, 4, 6, 8 h	19070.2	16817
9	2	2	NCA	4 samples t = 3.25, 4, 6, 8 h	45556.8	40907
9	2	3	NCA	4 samples t = 3.25, 4, 6, 8 h	75541.7	68899
9	2	4	NCA	4 samples t = 3.25, 4, 6, 8 h	94787.5	85456
9	3	1	MAP	4 samples t = 3.25, 4, 6, 8 h	14811.5	13541.6
9	3	2	MAP	4 samples t = 3.25, 4, 6, 8 h	42591.7	39515
9	3	3	MAP	4 samples t = 3.25, 4, 6, 8 h	65016.9	60560.1
9	3	4	MAP	4 samples t = 3.25, 4, 6, 8 h	98547.2	92976.5
9	3	1	NCA	4 samples t = 3.25, 4, 6, 8 h	14811.5	12465
9	3	2	NCA	4 samples t = 3.25, 4, 6, 8 h	50500.7	43492
9	3	3	NCA	4 samples t = 3.25, 4, 6, 8 h	72770	62540
9	3	4	NCA	4 samples t = 3.25, 4, 6, 8 h	111952	98088
9	4	1	MAP	4 samples t = 3.25, 4, 6, 8 h	13782.1	13178.8
9	4	2	MAP	4 samples t = 3.25, 4, 6, 8 h	38847.1	37608
9	4	3	MAP	4 samples t = 3.25, 4, 6, 8 h	65586.2	63531.3
9	4	4	MAP	4 samples t = 3.25, 4, 6, 8 h	96047.8	93259.9
9	4	1	NCA	4 samples t = 3.25, 4, 6, 8 h	13782.1	12184
9	4	2	NCA	4 samples t = 3.25, 4, 6, 8 h	45260.7	41015
9	4	3	NCA	4 samples t = 3.25, 4, 6, 8 h	72505.1	66083
9	4	4	NCA	4 samples t = 3.25, 4, 6, 8 h	101782	93573
9	5	1	MAP	4 samples t = 3.25, 4, 6, 8 h	20297.7	19175.9
9	5	2	MAP	4 samples t = 3.25, 4, 6, 8 h	41799.4	40393.5
9	5	3	MAP	4 samples t = 3.25, 4, 6, 8 h	62188.6	60622.3
9	5	4	MAP	4 samples t = 3.25, 4, 6, 8 h	96100.4	93698.6
9	5	1	NCA	4 samples t = 3.25, 4, 6, 8 h	20297.7	18698
9	5	2	NCA	4 samples t = 3.25, 4, 6, 8 h	43985.4	41064
9	5	3	NCA	4 samples t = 3.25, 4, 6, 8 h	66384.2	62018
9	5	4	NCA	4 samples t = 3.25, 4, 6, 8 h	105921	99241
9	6	1	MAP	4 samples t = 3.25, 4, 6, 8 h	9608.06	9554.38
9	6	2	MAP	4 samples t = 3.25, 4, 6, 8 h	33345.4	33143.8
9	6	3	MAP	4 samples t = 3.25, 4, 6, 8 h	61453.4	61383
9	6	4	MAP	4 samples t = 3.25, 4, 6, 8 h	89436.6	87371.1
9	6	1	NCA	4 samples t = 3.25, 4, 6, 8 h	9608.06	8229
9	6	2	NCA	4 samples t = 3.25, 4, 6, 8 h	46610.4	40613
9	6	3	NCA	4 samples t = 3.25, 4, 6, 8 h	77116.3	68680
9	6	4	NCA	4 samples t = 3.25, 4, 6, 8 h	100013	87766
9	7	1	MAP	4 samples t = 3.25, 4, 6, 8 h	16433.5	15351.3
9	7	2	MAP	4 samples t = 3.25, 4, 6, 8 h	43934.4	41975.7
9	7	3	MAP	4 samples t = 3.25, 4, 6, 8 h	62040.2	58951
9	7	4	MAP	4 samples t = 3.25, 4, 6, 8 h	92920.8	88654.1
9	7	1	NCA	4 samples t = 3.25, 4, 6, 8 h	16433.5	14430
9	7	2	NCA	4 samples t = 3.25, 4, 6, 8 h	49667	45327
9	7	3	NCA	4 samples t = 3.25, 4, 6, 8 h	66690.8	59823
9	7	4	NCA	4 samples t = 3.25, 4, 6, 8 h	109010	97677
9	8	1	MAP	4 samples t = 3.25, 4, 6, 8 h	18346.6	15888.7
9	8	2	MAP	4 samples t = 3.25, 4, 6, 8 h	40222.4	34649.8
9	8	3	MAP	4 samples t = 3.25, 4, 6, 8 h	73078	62484.1
9	8	4	MAP	4 samples t = 3.25, 4, 6, 8 h	104914	89555.7
9	8	1	NCA	4 samples t = 3.25, 4, 6, 8 h	18346.6	15185
9	8	2	NCA	4 samples t = 3.25, 4, 6, 8 h	43742.8	34930
9	8	3	NCA	4 samples t = 3.25, 4, 6, 8 h	86474.9	68814
9	8	4	NCA	4 samples t = 3.25, 4, 6, 8 h	112679	89861
9	9	1	MAP	4 samples t = 3.25, 4, 6, 8 h	14490.9	14335.4
9	9	2	MAP	4 samples t = 3.25, 4, 6, 8 h	36211.2	36484.4
9	9	3	MAP	4 samples t = 3.25, 4, 6, 8 h	54677.2	55011
9	9	4	MAP	4 samples t = 3.25, 4, 6, 8 h	90254.4	89750
9	9	1	NCA	4 samples t = 3.25, 4, 6, 8 h	14490.9	13451
9	9	2	NCA	4 samples t = 3.25, 4, 6, 8 h	40733.4	38210
9	9	3	NCA	4 samples t = 3.25, 4, 6, 8 h	61639.1	56711
9	9	4	NCA	4 samples t = 3.25, 4, 6, 8 h	111756	101732
9	10	1	MAP	4 samples t = 3.25, 4, 6, 8 h	14228.4	12734.2
9	10	2	MAP	4 samples t = 3.25, 4, 6, 8 h	42343.2	37971.2
9	10	3	MAP	4 samples t = 3.25, 4, 6, 8 h	77647.3	69920.7
9	10	4	MAP	4 samples t = 3.25, 4, 6, 8 h	99420.4	90282.9
9	10	1	NCA	4 samples t = 3.25, 4, 6, 8 h	14228.4	11541
9	10	2	NCA	4 samples t = 3.25, 4, 6, 8 h	52291.3	43567
9	10	3	NCA	4 samples t = 3.25, 4, 6, 8 h	86527.3	72762
9	10	4	NCA	4 samples t = 3.25, 4, 6, 8 h	103847	87693
10	1	1	MAP	4 samples t = 3.25, 4, 6, 8 h	12397.5	12092.3
10	1	2	MAP	4 samples t = 3.25, 4, 6, 8 h	42552.9	41854.2
10	1	3	MAP	4 samples t = 3.25, 4, 6, 8 h	70843.8	70727.6
10	1	4	MAP	4 samples t = 3.25, 4, 6, 8 h	89386.7	88660
10	1	1	NCA	4 samples t = 3.25, 4, 6, 8 h	12397.5	11280
10	1	2	NCA	4 samples t = 3.25, 4, 6, 8 h	49496.1	46284
10	1	3	NCA	4 samples t = 3.25, 4, 6, 8 h	74682.6	70728
10	1	4	NCA	4 samples t = 3.25, 4, 6, 8 h	91982.7	86504
10	2	1	MAP	4 samples t = 3.25, 4, 6, 8 h	16127.6	14533.6
10	2	2	MAP	4 samples t = 3.25, 4, 6, 8 h	42334.6	40066.1
10	2	3	MAP	4 samples t = 3.25, 4, 6, 8 h	69587.8	65783.3
10	2	4	MAP	4 samples t = 3.25, 4, 6, 8 h	98124.7	91371.5
10	2	1	NCA	4 samples t = 3.25, 4, 6, 8 h	16127.6	13663
10	2	2	NCA	4 samples t = 3.25, 4, 6, 8 h	47626.7	42806
10	2	3	NCA	4 samples t = 3.25, 4, 6, 8 h	74520.3	66641
10	2	4	NCA	4 samples t = 3.25, 4, 6, 8 h	103357	91251
10	3	1	MAP	4 samples t = 3.25, 4, 6, 8 h	14464.1	13127.8
10	3	2	MAP	4 samples t = 3.25, 4, 6, 8 h	41889.6	39024.3
10	3	3	MAP	4 samples t = 3.25, 4, 6, 8 h	68052.1	63631.2
10	3	4	MAP	4 samples t = 3.25, 4, 6, 8 h	96834.9	89960.4
10	3	1	NCA	4 samples t = 3.25, 4, 6, 8 h	14464.1	11960
10	3	2	NCA	4 samples t = 3.25, 4, 6, 8 h	50024.4	43217
10	3	3	NCA	4 samples t = 3.25, 4, 6, 8 h	75703.5	65236
10	3	4	NCA	4 samples t = 3.25, 4, 6, 8 h	106376	91267
10	4	1	MAP	4 samples t = 3.25, 4, 6, 8 h	12815.3	11615
10	4	2	MAP	4 samples t = 3.25, 4, 6, 8 h	34907.1	32607.7
10	4	3	MAP	4 samples t = 3.25, 4, 6, 8 h	60467.9	56057.2
10	4	4	MAP	4 samples t = 3.25, 4, 6, 8 h	95855.3	89144.5
10	4	1	NCA	4 samples t = 3.25, 4, 6, 8 h	12815.3	10385
10	4	2	NCA	4 samples t = 3.25, 4, 6, 8 h	42074.2	35359
10	4	3	NCA	4 samples t = 3.25, 4, 6, 8 h	72962.6	60436
10	4	4	NCA	4 samples t = 3.25, 4, 6, 8 h	113379	94889
10	5	1	MAP	4 samples t = 3.25, 4, 6, 8 h	10906	9685.63
10	5	2	MAP	4 samples t = 3.25, 4, 6, 8 h	41888.7	38535.7
10	5	3	MAP	4 samples t = 3.25, 4, 6, 8 h	68807.1	63865
10	5	4	MAP	4 samples t = 3.25, 4, 6, 8 h	96241.3	90011
10	5	1	NCA	4 samples t = 3.25, 4, 6, 8 h	10906	8508
10	5	2	NCA	4 samples t = 3.25, 4, 6, 8 h	55075.7	46772
10	5	3	NCA	4 samples t = 3.25, 4, 6, 8 h	78707.8	66897
10	5	4	NCA	4 samples t = 3.25, 4, 6, 8 h	106007	90161
10	6	1	MAP	4 samples t = 3.25, 4, 6, 8 h	12841	11766.5
10	6	2	MAP	4 samples t = 3.25, 4, 6, 8 h	41150.5	38136.5
10	6	3	MAP	4 samples t = 3.25, 4, 6, 8 h	62134.8	57208.4
10	6	4	MAP	4 samples t = 3.25, 4, 6, 8 h	97782.3	89945.4
10	6	1	NCA	4 samples t = 3.25, 4, 6, 8 h	12841	10652
10	6	2	NCA	4 samples t = 3.25, 4, 6, 8 h	50795.7	43680
10	6	3	NCA	4 samples t = 3.25, 4, 6, 8 h	70892.7	59742
10	6	4	NCA	4 samples t = 3.25, 4, 6, 8 h	117380	99065
10	7	1	MAP	4 samples t = 3.25, 4, 6, 8 h	11015.3	10160.1
10	7	2	MAP	4 samples t = 3.25, 4, 6, 8 h	44291.1	42471.6
10	7	3	MAP	4 samples t = 3.25, 4, 6, 8 h	66578.1	63870.8
10	7	4	MAP	4 samples t = 3.25, 4, 6, 8 h	95002.9	91211.1
10	7	1	NCA	4 samples t = 3.25, 4, 6, 8 h	11015.3	8945
10	7	2	NCA	4 samples t = 3.25, 4, 6, 8 h	57349.3	52076
10	7	3	NCA	4 samples t = 3.25, 4, 6, 8 h	74199.8	67123
10	7	4	NCA	4 samples t = 3.25, 4, 6, 8 h	102841	93670
10	8	1	MAP	4 samples t = 3.25, 4, 6, 8 h	16563.8	15542
10	8	2	MAP	4 samples t = 3.25, 4, 6, 8 h	47398.2	44656.8
10	8	3	MAP	4 samples t = 3.25, 4, 6, 8 h	68723	64923.2
10	8	4	MAP	4 samples t = 3.25, 4, 6, 8 h	98540.5	93569.8
10	8	1	NCA	4 samples t = 3.25, 4, 6, 8 h	16563.8	14739
10	8	2	NCA	4 samples t = 3.25, 4, 6, 8 h	52607.1	46895
10	8	3	NCA	4 samples t = 3.25, 4, 6, 8 h	72512.5	64500
10	8	4	NCA	4 samples t = 3.25, 4, 6, 8 h	107657	96931
10	9	1	MAP	4 samples t = 3.25, 4, 6, 8 h	15851.3	14816.2
10	9	2	MAP	4 samples t = 3.25, 4, 6, 8 h	33870.9	31597.9
10	9	3	MAP	4 samples t = 3.25, 4, 6, 8 h	69843	64584.5
10	9	4	MAP	4 samples t = 3.25, 4, 6, 8 h	91653.2	85545.7
10	9	1	NCA	4 samples t = 3.25, 4, 6, 8 h	15851.3	13937
10	9	2	NCA	4 samples t = 3.25, 4, 6, 8 h	37316.8	31746
10	9	3	NCA	4 samples t = 3.25, 4, 6, 8 h	88291.7	75717
10	9	4	NCA	4 samples t = 3.25, 4, 6, 8 h	100389	86020
10	10	1	MAP	4 samples t = 3.25, 4, 6, 8 h	14285.2	13939.3
10	10	2	MAP	4 samples t = 3.25, 4, 6, 8 h	38247.1	37352.4
10	10	3	MAP	4 samples t = 3.25, 4, 6, 8 h	64794.8	62740.1
10	10	4	MAP	4 samples t = 3.25, 4, 6, 8 h	88547.1	85803.8
10	10	1	NCA	4 samples t = 3.25, 4, 6, 8 h	14285.2	13004
10	10	2	NCA	4 samples t = 3.25, 4, 6, 8 h	43112.8	39079
10	10	3	NCA	4 samples t = 3.25, 4, 6, 8 h	72217	65401
10	10	4	NCA	4 samples t = 3.25, 4, 6, 8 h	95443.6	85948
11	1	1	MAP	4 samples t = 3.25, 4, 6, 8 h	16445.3	12488
11	1	2	MAP	4 samples t = 3.25, 4, 6, 8 h	42235.4	31795.2
11	1	3	MAP	4 samples t = 3.25, 4, 6, 8 h	81733.8	61610.4
11	1	4	MAP	4 samples t = 3.25, 4, 6, 8 h	115745	87402.1
11	1	1	NCA	4 samples t = 3.25, 4, 6, 8 h	16445.3	11787
11	1	2	NCA	4 samples t = 3.25, 4, 6, 8 h	49726.3	34698
11	1	3	NCA	4 samples t = 3.25, 4, 6, 8 h	98141.6	69567
11	1	4	NCA	4 samples t = 3.25, 4, 6, 8 h	123625	87760
11	2	1	MAP	4 samples t = 3.25, 4, 6, 8 h	14760.4	13692.7
11	2	2	MAP	4 samples t = 3.25, 4, 6, 8 h	34224.7	31948.5
11	2	3	MAP	4 samples t = 3.25, 4, 6, 8 h	67839.6	63664.4
11	2	4	MAP	4 samples t = 3.25, 4, 6, 8 h	94313.5	88983.2
11	2	1	NCA	4 samples t = 3.25, 4, 6, 8 h	14760.4	13049
11	2	2	NCA	4 samples t = 3.25, 4, 6, 8 h	38876.1	33590
11	2	3	NCA	4 samples t = 3.25, 4, 6, 8 h	83364.3	73639
11	2	4	NCA	4 samples t = 3.25, 4, 6, 8 h	99667.6	88239
11	3	1	MAP	4 samples t = 3.25, 4, 6, 8 h	18870.5	16971.4
11	3	2	MAP	4 samples t = 3.25, 4, 6, 8 h	55858.6	52153.9
11	3	3	MAP	4 samples t = 3.25, 4, 6, 8 h	73739.2	69131.8
11	3	4	MAP	4 samples t = 3.25, 4, 6, 8 h	93677.6	88617.2
11	3	1	NCA	4 samples t = 3.25, 4, 6, 8 h	18870.5	16170
11	3	2	NCA	4 samples t = 3.25, 4, 6, 8 h	64519.6	59689
11	3	3	NCA	4 samples t = 3.25, 4, 6, 8 h	76543	70465
11	3	4	NCA	4 samples t = 3.25, 4, 6, 8 h	97600.1	90279
11	4	1	MAP	4 samples t = 3.25, 4, 6, 8 h	16598.8	15215
11	4	2	MAP	4 samples t = 3.25, 4, 6, 8 h	39605.6	36973.3
11	4	3	MAP	4 samples t = 3.25, 4, 6, 8 h	67713.5	63366.9
11	4	4	MAP	4 samples t = 3.25, 4, 6, 8 h	90584.8	84928.6
11	4	1	NCA	4 samples t = 3.25, 4, 6, 8 h	16598.8	14375
11	4	2	NCA	4 samples t = 3.25, 4, 6, 8 h	45812.7	40143
11	4	3	NCA	4 samples t = 3.25, 4, 6, 8 h	76926.7	67831
11	4	4	NCA	4 samples t = 3.25, 4, 6, 8 h	97224.9	85499
11	5	1	MAP	4 samples t = 3.25, 4, 6, 8 h	11089.5	10681.3
11	5	2	MAP	4 samples t = 3.25, 4, 6, 8 h	34473.3	34099.2
11	5	3	MAP	4 samples t = 3.25, 4, 6, 8 h	65425.6	63069
11	5	4	MAP	4 samples t = 3.25, 4, 6, 8 h	88559.2	85563.1
11	5	1	NCA	4 samples t = 3.25, 4, 6, 8 h	11089.5	9543
11	5	2	NCA	4 samples t = 3.25, 4, 6, 8 h	44894.2	40885
11	5	3	NCA	4 samples t = 3.25, 4, 6, 8 h	76284.4	68584
11	5	4	NCA	4 samples t = 3.25, 4, 6, 8 h	95423	85962
11	6	1	MAP	4 samples t = 3.25, 4, 6, 8 h	19663.2	18849.2
11	6	2	MAP	4 samples t = 3.25, 4, 6, 8 h	41842.4	40126.1
11	6	3	MAP	4 samples t = 3.25, 4, 6, 8 h	67952.9	64456
11	6	4	MAP	4 samples t = 3.25, 4, 6, 8 h	93058.6	87693.2
11	6	1	NCA	4 samples t = 3.25, 4, 6, 8 h	19663.2	18294
11	6	2	NCA	4 samples t = 3.25, 4, 6, 8 h	45403.8	41401
11	6	3	NCA	4 samples t = 3.25, 4, 6, 8 h	74687	67135
11	6	4	NCA	4 samples t = 3.25, 4, 6, 8 h	99233	88357
11	7	1	MAP	4 samples t = 3.25, 4, 6, 8 h	13437.8	12339.5
11	7	2	MAP	4 samples t = 3.25, 4, 6, 8 h	32593.4	30718.5
11	7	3	MAP	4 samples t = 3.25, 4, 6, 8 h	58325.7	55304.8
11	7	4	MAP	4 samples t = 3.25, 4, 6, 8 h	86897.7	82099.5
11	7	1	NCA	4 samples t = 3.25, 4, 6, 8 h	13437.8	11201
11	7	2	NCA	4 samples t = 3.25, 4, 6, 8 h	40122.8	34091
11	7	3	NCA	4 samples t = 3.25, 4, 6, 8 h	73782.6	62909
11	7	4	NCA	4 samples t = 3.25, 4, 6, 8 h	102516	85940
11	8	1	MAP	4 samples t = 3.25, 4, 6, 8 h	18869.5	18130.6
11	8	2	MAP	4 samples t = 3.25, 4, 6, 8 h	41904.2	40866.2
11	8	3	MAP	4 samples t = 3.25, 4, 6, 8 h	64788.7	63599.9
11	8	4	MAP	4 samples t = 3.25, 4, 6, 8 h	95374.1	92491.4
11	8	1	NCA	4 samples t = 3.25, 4, 6, 8 h	18869.5	17707
11	8	2	NCA	4 samples t = 3.25, 4, 6, 8 h	44625.8	42664
11	8	3	NCA	4 samples t = 3.25, 4, 6, 8 h	67656.5	64327
11	8	4	NCA	4 samples t = 3.25, 4, 6, 8 h	100857	95244
11	9	1	MAP	4 samples t = 3.25, 4, 6, 8 h	15805.2	13827.9
11	9	2	MAP	4 samples t = 3.25, 4, 6, 8 h	35879.2	32628.4
11	9	3	MAP	4 samples t = 3.25, 4, 6, 8 h	65161.2	59437.1
11	9	4	MAP	4 samples t = 3.25, 4, 6, 8 h	99420.1	90404.7
11	9	1	NCA	4 samples t = 3.25, 4, 6, 8 h	15805.2	12976
11	9	2	NCA	4 samples t = 3.25, 4, 6, 8 h	42167.3	35198
11	9	3	NCA	4 samples t = 3.25, 4, 6, 8 h	79706.7	67116
11	9	4	NCA	4 samples t = 3.25, 4, 6, 8 h	108930	91610
11	10	1	MAP	4 samples t = 3.25, 4, 6, 8 h	14314.4	13602.3
11	10	2	MAP	4 samples t = 3.25, 4, 6, 8 h	38948.2	36796.2
11	10	3	MAP	4 samples t = 3.25, 4, 6, 8 h	71193.2	66719.3
11	10	4	MAP	4 samples t = 3.25, 4, 6, 8 h	96719.8	90327.3
11	10	1	NCA	4 samples t = 3.25, 4, 6, 8 h	14314.4	12814
11	10	2	NCA	4 samples t = 3.25, 4, 6, 8 h	46155.2	40946
11	10	3	NCA	4 samples t = 3.25, 4, 6, 8 h	80116.2	71222
11	10	4	NCA	4 samples t = 3.25, 4, 6, 8 h	100014	88394
12	1	1	MAP	4 samples t = 3.25, 4, 6, 8 h	29057.9	27519.2
12	1	2	MAP	4 samples t = 3.25, 4, 6, 8 h	49220	46707.4
12	1	3	MAP	4 samples t = 3.25, 4, 6, 8 h	74617.9	70655.7
12	1	4	MAP	4 samples t = 3.25, 4, 6, 8 h	92757.4	87501.2
12	1	1	NCA	4 samples t = 3.25, 4, 6, 8 h	29057.9	27223
12	1	2	NCA	4 samples t = 3.25, 4, 6, 8 h	51161	47443
12	1	3	NCA	4 samples t = 3.25, 4, 6, 8 h	78561.3	73053
12	1	4	NCA	4 samples t = 3.25, 4, 6, 8 h	93804.5	86606
12	2	1	MAP	4 samples t = 3.25, 4, 6, 8 h	20948.1	19556.7
12	2	2	MAP	4 samples t = 3.25, 4, 6, 8 h	43293.3	42267.4
12	2	3	MAP	4 samples t = 3.25, 4, 6, 8 h	75053.1	73285.1
12	2	4	MAP	4 samples t = 3.25, 4, 6, 8 h	92375.8	90161.7
12	2	1	NCA	4 samples t = 3.25, 4, 6, 8 h	20948.1	18669
12	2	2	NCA	4 samples t = 3.25, 4, 6, 8 h	48060.6	44979
12	2	3	NCA	4 samples t = 3.25, 4, 6, 8 h	80450.5	76554
12	2	4	NCA	4 samples t = 3.25, 4, 6, 8 h	92476.1	87847
12	3	1	MAP	4 samples t = 3.25, 4, 6, 8 h	35489	34105.9
12	3	2	MAP	4 samples t = 3.25, 4, 6, 8 h	51034.4	49574.7
12	3	3	MAP	4 samples t = 3.25, 4, 6, 8 h	71623.6	69951.1
12	3	4	MAP	4 samples t = 3.25, 4, 6, 8 h	90852.5	88647.5
12	3	1	NCA	4 samples t = 3.25, 4, 6, 8 h	35489	36135
12	3	2	NCA	4 samples t = 3.25, 4, 6, 8 h	49987.6	49957
12	3	3	NCA	4 samples t = 3.25, 4, 6, 8 h	73465.1	72839
12	3	4	NCA	4 samples t = 3.25, 4, 6, 8 h	90393.2	88798
12	4	1	MAP	4 samples t = 3.25, 4, 6, 8 h	18814	17428.5
12	4	2	MAP	4 samples t = 3.25, 4, 6, 8 h	49132.8	46029.2
12	4	3	MAP	4 samples t = 3.25, 4, 6, 8 h	79358.4	74342.5
12	4	4	MAP	4 samples t = 3.25, 4, 6, 8 h	92284.9	86098.1
12	4	1	NCA	4 samples t = 3.25, 4, 6, 8 h	18814	16546
12	4	2	NCA	4 samples t = 3.25, 4, 6, 8 h	57280.6	52320
12	4	3	NCA	4 samples t = 3.25, 4, 6, 8 h	81527.6	74087
12	4	4	NCA	4 samples t = 3.25, 4, 6, 8 h	93118.2	84329
12	5	1	MAP	4 samples t = 3.25, 4, 6, 8 h	39748.4	32730.5
12	5	2	MAP	4 samples t = 3.25, 4, 6, 8 h	59400.7	50320.8
12	5	3	MAP	4 samples t = 3.25, 4, 6, 8 h	79900	68443.5
12	5	4	MAP	4 samples t = 3.25, 4, 6, 8 h	105221	91477.2
12	5	1	NCA	4 samples t = 3.25, 4, 6, 8 h	39748.4	33299
12	5	2	NCA	4 samples t = 3.25, 4, 6, 8 h	59665.6	51058
12	5	3	NCA	4 samples t = 3.25, 4, 6, 8 h	80783.4	69409
12	5	4	NCA	4 samples t = 3.25, 4, 6, 8 h	107151	93182
12	6	1	MAP	4 samples t = 3.25, 4, 6, 8 h	21915.5	18913.4
12	6	2	MAP	4 samples t = 3.25, 4, 6, 8 h	47773.5	41554.7
12	6	3	MAP	4 samples t = 3.25, 4, 6, 8 h	77211.7	68834.4
12	6	4	MAP	4 samples t = 3.25, 4, 6, 8 h	95827.5	84573.3
12	6	1	NCA	4 samples t = 3.25, 4, 6, 8 h	21915.5	18095
12	6	2	NCA	4 samples t = 3.25, 4, 6, 8 h	53820.1	44752
12	6	3	NCA	4 samples t = 3.25, 4, 6, 8 h	83834.1	71674
12	6	4	NCA	4 samples t = 3.25, 4, 6, 8 h	99321.7	83961
12	7	1	MAP	4 samples t = 3.25, 4, 6, 8 h	25223.3	24875.4
12	7	2	MAP	4 samples t = 3.25, 4, 6, 8 h	42292.2	41201.2
12	7	3	MAP	4 samples t = 3.25, 4, 6, 8 h	71307.4	69118.6
12	7	4	MAP	4 samples t = 3.25, 4, 6, 8 h	93823.6	90921.6
12	7	1	NCA	4 samples t = 3.25, 4, 6, 8 h	25223.3	25186
12	7	2	NCA	4 samples t = 3.25, 4, 6, 8 h	43125.7	41764
12	7	3	NCA	4 samples t = 3.25, 4, 6, 8 h	77960.7	74778
12	7	4	NCA	4 samples t = 3.25, 4, 6, 8 h	93582.9	89475
12	8	1	MAP	4 samples t = 3.25, 4, 6, 8 h	21014.8	19639.8
12	8	2	MAP	4 samples t = 3.25, 4, 6, 8 h	42597.7	40081.6
12	8	3	MAP	4 samples t = 3.25, 4, 6, 8 h	71365.5	67996.4
12	8	4	MAP	4 samples t = 3.25, 4, 6, 8 h	93508.8	89670.1
12	8	1	NCA	4 samples t = 3.25, 4, 6, 8 h	21014.8	19049
12	8	2	NCA	4 samples t = 3.25, 4, 6, 8 h	45969.1	41459
12	8	3	NCA	4 samples t = 3.25, 4, 6, 8 h	78111.2	71922
12	8	4	NCA	4 samples t = 3.25, 4, 6, 8 h	95620.2	88720
12	9	1	MAP	4 samples t = 3.25, 4, 6, 8 h	28464.7	26173.7
12	9	2	MAP	4 samples t = 3.25, 4, 6, 8 h	44960.9	40036.3
12	9	3	MAP	4 samples t = 3.25, 4, 6, 8 h	69169.7	61271.2
12	9	4	MAP	4 samples t = 3.25, 4, 6, 8 h	99503.3	89255.2
12	9	1	NCA	4 samples t = 3.25, 4, 6, 8 h	28464.7	25999
12	9	2	NCA	4 samples t = 3.25, 4, 6, 8 h	46380.2	40610
12	9	3	NCA	4 samples t = 3.25, 4, 6, 8 h	78321	67478
12	9	4	NCA	4 samples t = 3.25, 4, 6, 8 h	106250	92207
12	10	1	MAP	4 samples t = 3.25, 4, 6, 8 h	21208.2	19573.1
12	10	2	MAP	4 samples t = 3.25, 4, 6, 8 h	43342.7	39915.8
12	10	3	MAP	4 samples t = 3.25, 4, 6, 8 h	69175.2	64399.1
12	10	4	MAP	4 samples t = 3.25, 4, 6, 8 h	94350.1	88150.7
12	10	1	NCA	4 samples t = 3.25, 4, 6, 8 h	21208.2	18501
12	10	2	NCA	4 samples t = 3.25, 4, 6, 8 h	49336	42956
12	10	3	NCA	4 samples t = 3.25, 4, 6, 8 h	77557.6	68101
12	10	4	NCA	4 samples t = 3.25, 4, 6, 8 h	101028	88955
13	1	1	MAP	4 samples t = 3.25, 4, 6, 8 h	20230.3	20247.6
13	1	2	MAP	4 samples t = 3.25, 4, 6, 8 h	42343.4	41544.6
13	1	3	MAP	4 samples t = 3.25, 4, 6, 8 h	64279.9	62367.1
13	1	4	MAP	4 samples t = 3.25, 4, 6, 8 h	89956.9	88416.6
13	1	1	NCA	4 samples t = 3.25, 4, 6, 8 h	20230.3	19702
13	1	2	NCA	4 samples t = 3.25, 4, 6, 8 h	45940.7	43400
13	1	3	NCA	4 samples t = 3.25, 4, 6, 8 h	69091	64244
13	1	4	NCA	4 samples t = 3.25, 4, 6, 8 h	97203.3	92219
13	2	1	MAP	4 samples t = 3.25, 4, 6, 8 h	18055.6	16667
13	2	2	MAP	4 samples t = 3.25, 4, 6, 8 h	42357.1	38666.6
13	2	3	MAP	4 samples t = 3.25, 4, 6, 8 h	70098	64557.1
13	2	4	MAP	4 samples t = 3.25, 4, 6, 8 h	91634.3	83157.6
13	2	1	NCA	4 samples t = 3.25, 4, 6, 8 h	18055.6	15615
13	2	2	NCA	4 samples t = 3.25, 4, 6, 8 h	50266	43119
13	2	3	NCA	4 samples t = 3.25, 4, 6, 8 h	79140.5	68807
13	2	4	NCA	4 samples t = 3.25, 4, 6, 8 h	97967.2	83615
13	3	1	MAP	4 samples t = 3.25, 4, 6, 8 h	18166.8	17574.7
13	3	2	MAP	4 samples t = 3.25, 4, 6, 8 h	36431.6	33924.5
13	3	3	MAP	4 samples t = 3.25, 4, 6, 8 h	58564.3	54447.5
13	3	4	MAP	4 samples t = 3.25, 4, 6, 8 h	91892.9	85999.4
13	3	1	NCA	4 samples t = 3.25, 4, 6, 8 h	18166.8	16613
13	3	2	NCA	4 samples t = 3.25, 4, 6, 8 h	41886.5	36270
13	3	3	NCA	4 samples t = 3.25, 4, 6, 8 h	70726	60472
13	3	4	NCA	4 samples t = 3.25, 4, 6, 8 h	109066	93859
13	4	1	MAP	4 samples t = 3.25, 4, 6, 8 h	25349.6	24461.8
13	4	2	MAP	4 samples t = 3.25, 4, 6, 8 h	43809.9	42429.9
13	4	3	MAP	4 samples t = 3.25, 4, 6, 8 h	68145.3	65642.7
13	4	4	MAP	4 samples t = 3.25, 4, 6, 8 h	92134	89475.5
13	4	1	NCA	4 samples t = 3.25, 4, 6, 8 h	25349.6	24132
13	4	2	NCA	4 samples t = 3.25, 4, 6, 8 h	45851.5	43180
13	4	3	NCA	4 samples t = 3.25, 4, 6, 8 h	74030.6	69089
13	4	4	NCA	4 samples t = 3.25, 4, 6, 8 h	95947.4	90149
13	5	1	MAP	4 samples t = 3.25, 4, 6, 8 h	17715.5	16650.6
13	5	2	MAP	4 samples t = 3.25, 4, 6, 8 h	37218.8	34602.8
13	5	3	MAP	4 samples t = 3.25, 4, 6, 8 h	69377.4	64528.8
13	5	4	MAP	4 samples t = 3.25, 4, 6, 8 h	93364.6	85674.5
13	5	1	NCA	4 samples t = 3.25, 4, 6, 8 h	17715.5	15765
13	5	2	NCA	4 samples t = 3.25, 4, 6, 8 h	42602.1	36792
13	5	3	NCA	4 samples t = 3.25, 4, 6, 8 h	83317.4	73362
13	5	4	NCA	4 samples t = 3.25, 4, 6, 8 h	98809.5	86186
13	6	1	MAP	4 samples t = 3.25, 4, 6, 8 h	20298.2	18249.3
13	6	2	MAP	4 samples t = 3.25, 4, 6, 8 h	46074.1	42362.3
13	6	3	MAP	4 samples t = 3.25, 4, 6, 8 h	73063.2	66708.3
13	6	4	MAP	4 samples t = 3.25, 4, 6, 8 h	98492	89995.3
13	6	1	NCA	4 samples t = 3.25, 4, 6, 8 h	20298.2	17461
13	6	2	NCA	4 samples t = 3.25, 4, 6, 8 h	52328.4	46217
13	6	3	NCA	4 samples t = 3.25, 4, 6, 8 h	78420.7	69000
13	6	4	NCA	4 samples t = 3.25, 4, 6, 8 h	101842	89601
13	7	1	MAP	4 samples t = 3.25, 4, 6, 8 h	22499.3	18862
13	7	2	MAP	4 samples t = 3.25, 4, 6, 8 h	47579.9	41315.4
13	7	3	MAP	4 samples t = 3.25, 4, 6, 8 h	83593.3	73526.4
13	7	4	MAP	4 samples t = 3.25, 4, 6, 8 h	98471.5	87242.2
13	7	1	NCA	4 samples t = 3.25, 4, 6, 8 h	22499.3	17641
13	7	2	NCA	4 samples t = 3.25, 4, 6, 8 h	54835.3	45616
13	7	3	NCA	4 samples t = 3.25, 4, 6, 8 h	90019.3	76324
13	7	4	NCA	4 samples t = 3.25, 4, 6, 8 h	100688	85553
13	8	1	MAP	4 samples t = 3.25, 4, 6, 8 h	23310.5	21583.5
13	8	2	MAP	4 samples t = 3.25, 4, 6, 8 h	44589.8	41075.3
13	8	3	MAP	4 samples t = 3.25, 4, 6, 8 h	70589.5	64897.3
13	8	4	MAP	4 samples t = 3.25, 4, 6, 8 h	97777.4	89922.8
13	8	1	NCA	4 samples t = 3.25, 4, 6, 8 h	23310.5	20560
13	8	2	NCA	4 samples t = 3.25, 4, 6, 8 h	48925.5	42939
13	8	3	NCA	4 samples t = 3.25, 4, 6, 8 h	77916.2	68097
13	8	4	NCA	4 samples t = 3.25, 4, 6, 8 h	103596	90590
13	9	1	MAP	4 samples t = 3.25, 4, 6, 8 h	18225.6	17645.8
13	9	2	MAP	4 samples t = 3.25, 4, 6, 8 h	38900	37697.4
13	9	3	MAP	4 samples t = 3.25, 4, 6, 8 h	65478.8	63108.5
13	9	4	MAP	4 samples t = 3.25, 4, 6, 8 h	96536.2	92223.3
13	9	1	NCA	4 samples t = 3.25, 4, 6, 8 h	18225.6	16907
13	9	2	NCA	4 samples t = 3.25, 4, 6, 8 h	43567.4	40009
13	9	3	NCA	4 samples t = 3.25, 4, 6, 8 h	73983.9	67634
13	9	4	NCA	4 samples t = 3.25, 4, 6, 8 h	102031	93795
13	10	1	MAP	4 samples t = 3.25, 4, 6, 8 h	26057.8	21107.7
13	10	2	MAP	4 samples t = 3.25, 4, 6, 8 h	56098.3	47510.9
13	10	3	MAP	4 samples t = 3.25, 4, 6, 8 h	81193.4	69876
13	10	4	MAP	4 samples t = 3.25, 4, 6, 8 h	103069	89364.5
13	10	1	NCA	4 samples t = 3.25, 4, 6, 8 h	26057.8	20461
13	10	2	NCA	4 samples t = 3.25, 4, 6, 8 h	62298.4	51247
13	10	3	NCA	4 samples t = 3.25, 4, 6, 8 h	84545.8	70606
13	10	4	NCA	4 samples t = 3.25, 4, 6, 8 h	105403	88713
14	1	1	MAP	4 samples t = 3.25, 4, 6, 8 h	22785.5	20641.4
14	1	2	MAP	4 samples t = 3.25, 4, 6, 8 h	45642.9	42117
14	1	3	MAP	4 samples t = 3.25, 4, 6, 8 h	68222	64373.6
14	1	4	MAP	4 samples t = 3.25, 4, 6, 8 h	90958	85448.7
14	1	1	NCA	4 samples t = 3.25, 4, 6, 8 h	22785.5	20184
14	1	2	NCA	4 samples t = 3.25, 4, 6, 8 h	48799.3	43449
14	1	3	NCA	4 samples t = 3.25, 4, 6, 8 h	73205.2	66228
14	1	4	NCA	4 samples t = 3.25, 4, 6, 8 h	96744.8	86612
14	2	1	MAP	4 samples t = 3.25, 4, 6, 8 h	15168.6	13864.6
14	2	2	MAP	4 samples t = 3.25, 4, 6, 8 h	39420.4	36029.8
14	2	3	MAP	4 samples t = 3.25, 4, 6, 8 h	65102.9	59320.9
14	2	4	MAP	4 samples t = 3.25, 4, 6, 8 h	97647.5	88647.4
14	2	1	NCA	4 samples t = 3.25, 4, 6, 8 h	15168.6	13048
14	2	2	NCA	4 samples t = 3.25, 4, 6, 8 h	47315.6	39954
14	2	3	NCA	4 samples t = 3.25, 4, 6, 8 h	76010.5	63813
14	2	4	NCA	4 samples t = 3.25, 4, 6, 8 h	109902	92097
14	3	1	MAP	4 samples t = 3.25, 4, 6, 8 h	11075	10083.6
14	3	2	MAP	4 samples t = 3.25, 4, 6, 8 h	36062.8	33720.4
14	3	3	MAP	4 samples t = 3.25, 4, 6, 8 h	60079.8	57123.9
14	3	4	MAP	4 samples t = 3.25, 4, 6, 8 h	90389.3	84865.2
14	3	1	NCA	4 samples t = 3.25, 4, 6, 8 h	11075	9058
14	3	2	NCA	4 samples t = 3.25, 4, 6, 8 h	47929.8	40877
14	3	3	NCA	4 samples t = 3.25, 4, 6, 8 h	73128.1	62941
14	3	4	NCA	4 samples t = 3.25, 4, 6, 8 h	104692	88557
14	4	1	MAP	4 samples t = 3.25, 4, 6, 8 h	10549.3	9898.4
14	4	2	MAP	4 samples t = 3.25, 4, 6, 8 h	40212.7	38519.2
14	4	3	MAP	4 samples t = 3.25, 4, 6, 8 h	73583.5	70370.4
14	4	4	MAP	4 samples t = 3.25, 4, 6, 8 h	91894.8	88155
14	4	1	NCA	4 samples t = 3.25, 4, 6, 8 h	10549.3	8991
14	4	2	NCA	4 samples t = 3.25, 4, 6, 8 h	53444	47872
14	4	3	NCA	4 samples t = 3.25, 4, 6, 8 h	82573.5	74393
14	4	4	NCA	4 samples t = 3.25, 4, 6, 8 h	95842.2	86314
14	5	1	MAP	4 samples t = 3.25, 4, 6, 8 h	14365.4	12893
14	5	2	MAP	4 samples t = 3.25, 4, 6, 8 h	47800.3	45327
14	5	3	MAP	4 samples t = 3.25, 4, 6, 8 h	76980.2	74504.7
14	5	4	MAP	4 samples t = 3.25, 4, 6, 8 h	92689.9	90012.6
14	5	1	NCA	4 samples t = 3.25, 4, 6, 8 h	14365.4	12032
14	5	2	NCA	4 samples t = 3.25, 4, 6, 8 h	58678.4	53804
14	5	3	NCA	4 samples t = 3.25, 4, 6, 8 h	80560.3	75043
14	5	4	NCA	4 samples t = 3.25, 4, 6, 8 h	93687.5	87480
14	6	1	MAP	4 samples t = 3.25, 4, 6, 8 h	18290.4	17209.5
14	6	2	MAP	4 samples t = 3.25, 4, 6, 8 h	35480.4	33628.6
14	6	3	MAP	4 samples t = 3.25, 4, 6, 8 h	61284.1	59031.1
14	6	4	MAP	4 samples t = 3.25, 4, 6, 8 h	86208.3	83441.2
14	6	1	NCA	4 samples t = 3.25, 4, 6, 8 h	18290.4	16276
14	6	2	NCA	4 samples t = 3.25, 4, 6, 8 h	39352.3	34465
14	6	3	NCA	4 samples t = 3.25, 4, 6, 8 h	75255.4	67331
14	6	4	NCA	4 samples t = 3.25, 4, 6, 8 h	96360.3	86023
14	7	1	MAP	4 samples t = 3.25, 4, 6, 8 h	10312.4	9630.92
14	7	2	MAP	4 samples t = 3.25, 4, 6, 8 h	40382.8	38515.8
14	7	3	MAP	4 samples t = 3.25, 4, 6, 8 h	73366.4	68638.1
14	7	4	MAP	4 samples t = 3.25, 4, 6, 8 h	95507.3	89793.5
14	7	1	NCA	4 samples t = 3.25, 4, 6, 8 h	10312.4	8638
14	7	2	NCA	4 samples t = 3.25, 4, 6, 8 h	55018.9	48578
14	7	3	NCA	4 samples t = 3.25, 4, 6, 8 h	83071.7	72495
14	7	4	NCA	4 samples t = 3.25, 4, 6, 8 h	100615	88040
14	8	1	MAP	4 samples t = 3.25, 4, 6, 8 h	15503.2	15010.5
14	8	2	MAP	4 samples t = 3.25, 4, 6, 8 h	38582.9	37288.3
14	8	3	MAP	4 samples t = 3.25, 4, 6, 8 h	68433.5	65795.8
14	8	4	MAP	4 samples t = 3.25, 4, 6, 8 h	92000	88274.8
14	8	1	NCA	4 samples t = 3.25, 4, 6, 8 h	15503.2	14300
14	8	2	NCA	4 samples t = 3.25, 4, 6, 8 h	43751.4	40067
14	8	3	NCA	4 samples t = 3.25, 4, 6, 8 h	75785.8	69006
14	8	4	NCA	4 samples t = 3.25, 4, 6, 8 h	96423.1	87722
14	9	1	MAP	4 samples t = 3.25, 4, 6, 8 h	18489.8	15813.1
14	9	2	MAP	4 samples t = 3.25, 4, 6, 8 h	44359.8	37642.7
14	9	3	MAP	4 samples t = 3.25, 4, 6, 8 h	73534.9	63435.6
14	9	4	MAP	4 samples t = 3.25, 4, 6, 8 h	104730	90526.8
14	9	1	NCA	4 samples t = 3.25, 4, 6, 8 h	18489.8	15066
14	9	2	NCA	4 samples t = 3.25, 4, 6, 8 h	50266.3	40262
14	9	3	NCA	4 samples t = 3.25, 4, 6, 8 h	82407	66894
14	9	4	NCA	4 samples t = 3.25, 4, 6, 8 h	111947	91081
14	10	1	MAP	4 samples t = 3.25, 4, 6, 8 h	13910.4	12961.3
14	10	2	MAP	4 samples t = 3.25, 4, 6, 8 h	43096.5	39949.2
14	10	3	MAP	4 samples t = 3.25, 4, 6, 8 h	63736.8	59907.7
14	10	4	MAP	4 samples t = 3.25, 4, 6, 8 h	90680.5	85031.8
14	10	1	NCA	4 samples t = 3.25, 4, 6, 8 h	13910.4	11802
14	10	2	NCA	4 samples t = 3.25, 4, 6, 8 h	54556	47272
14	10	3	NCA	4 samples t = 3.25, 4, 6, 8 h	72944	63733
14	10	4	NCA	4 samples t = 3.25, 4, 6, 8 h	102898	89282
15	1	1	MAP	4 samples t = 3.25, 4, 6, 8 h	14920.9	13750.2
15	1	2	MAP	4 samples t = 3.25, 4, 6, 8 h	37384	34664.3
15	1	3	MAP	4 samples t = 3.25, 4, 6, 8 h	64153.7	59675.2
15	1	4	MAP	4 samples t = 3.25, 4, 6, 8 h	94953.6	87992.5
15	1	1	NCA	4 samples t = 3.25, 4, 6, 8 h	14920.9	12748
15	1	2	NCA	4 samples t = 3.25, 4, 6, 8 h	43387.3	36561
15	1	3	NCA	4 samples t = 3.25, 4, 6, 8 h	76084.1	64583
15	1	4	NCA	4 samples t = 3.25, 4, 6, 8 h	106558	90160
15	2	1	MAP	4 samples t = 3.25, 4, 6, 8 h	17464	16776.8
15	2	2	MAP	4 samples t = 3.25, 4, 6, 8 h	38830.6	37280.7
15	2	3	MAP	4 samples t = 3.25, 4, 6, 8 h	61341.7	59260.5
15	2	4	MAP	4 samples t = 3.25, 4, 6, 8 h	94982.8	91838
15	2	1	NCA	4 samples t = 3.25, 4, 6, 8 h	17464	15940
15	2	2	NCA	4 samples t = 3.25, 4, 6, 8 h	42605.3	38312
15	2	3	NCA	4 samples t = 3.25, 4, 6, 8 h	68939.1	62110
15	2	4	NCA	4 samples t = 3.25, 4, 6, 8 h	106336	96599
15	3	1	MAP	4 samples t = 3.25, 4, 6, 8 h	18126.4	16671.4
15	3	2	MAP	4 samples t = 3.25, 4, 6, 8 h	38859.1	35489.3
15	3	3	MAP	4 samples t = 3.25, 4, 6, 8 h	64096	59004.7
15	3	4	MAP	4 samples t = 3.25, 4, 6, 8 h	102205	94425.9
15	3	1	NCA	4 samples t = 3.25, 4, 6, 8 h	18126.4	15976
15	3	2	NCA	4 samples t = 3.25, 4, 6, 8 h	41973.7	35866
15	3	3	NCA	4 samples t = 3.25, 4, 6, 8 h	74116.7	63386
15	3	4	NCA	4 samples t = 3.25, 4, 6, 8 h	113818	98504
15	4	1	MAP	4 samples t = 3.25, 4, 6, 8 h	15135.1	14321.2
15	4	2	MAP	4 samples t = 3.25, 4, 6, 8 h	41647.5	40453
15	4	3	MAP	4 samples t = 3.25, 4, 6, 8 h	76385	74252.2
15	4	4	MAP	4 samples t = 3.25, 4, 6, 8 h	90511.3	87880.4
15	4	1	NCA	4 samples t = 3.25, 4, 6, 8 h	15135.1	13800
15	4	2	NCA	4 samples t = 3.25, 4, 6, 8 h	45035.4	42150
15	4	3	NCA	4 samples t = 3.25, 4, 6, 8 h	79192	74351
15	4	4	NCA	4 samples t = 3.25, 4, 6, 8 h	91079	85113
15	5	1	MAP	4 samples t = 3.25, 4, 6, 8 h	11604	9625
15	5	2	MAP	4 samples t = 3.25, 4, 6, 8 h	41598.6	34829.5
15	5	3	MAP	4 samples t = 3.25, 4, 6, 8 h	72217.2	60988.1
15	5	4	MAP	4 samples t = 3.25, 4, 6, 8 h	108694	91551.6
15	5	1	NCA	4 samples t = 3.25, 4, 6, 8 h	11604	8459
15	5	2	NCA	4 samples t = 3.25, 4, 6, 8 h	55113.1	42201
15	5	3	NCA	4 samples t = 3.25, 4, 6, 8 h	85283.7	65932
15	5	4	NCA	4 samples t = 3.25, 4, 6, 8 h	119591	92433
15	6	1	MAP	4 samples t = 3.25, 4, 6, 8 h	16064.8	15720.8
15	6	2	MAP	4 samples t = 3.25, 4, 6, 8 h	44490.4	43546.2
15	6	3	MAP	4 samples t = 3.25, 4, 6, 8 h	69020.5	68016.7
15	6	4	MAP	4 samples t = 3.25, 4, 6, 8 h	93423.1	91370.9
15	6	1	NCA	4 samples t = 3.25, 4, 6, 8 h	16064.8	15040
15	6	2	NCA	4 samples t = 3.25, 4, 6, 8 h	48685.2	45648
15	6	3	NCA	4 samples t = 3.25, 4, 6, 8 h	71791.7	67595
15	6	4	NCA	4 samples t = 3.25, 4, 6, 8 h	97025.5	91045
15	7	1	MAP	4 samples t = 3.25, 4, 6, 8 h	18275.1	15414.6
15	7	2	MAP	4 samples t = 3.25, 4, 6, 8 h	44761.1	38302.7
15	7	3	MAP	4 samples t = 3.25, 4, 6, 8 h	74756.1	62635.9
15	7	4	MAP	4 samples t = 3.25, 4, 6, 8 h	107389	88870
15	7	1	NCA	4 samples t = 3.25, 4, 6, 8 h	18275.1	14725
15	7	2	NCA	4 samples t = 3.25, 4, 6, 8 h	49482.4	40498
15	7	3	NCA	4 samples t = 3.25, 4, 6, 8 h	80883.8	64608
15	7	4	NCA	4 samples t = 3.25, 4, 6, 8 h	114511	90210
15	8	1	MAP	4 samples t = 3.25, 4, 6, 8 h	8185.05	8030.08
15	8	2	MAP	4 samples t = 3.25, 4, 6, 8 h	37217.3	35404.2
15	8	3	MAP	4 samples t = 3.25, 4, 6, 8 h	64031.7	60923.8
15	8	4	MAP	4 samples t = 3.25, 4, 6, 8 h	91361.3	86873.3
15	8	1	NCA	4 samples t = 3.25, 4, 6, 8 h	8185.05	7076
15	8	2	NCA	4 samples t = 3.25, 4, 6, 8 h	50653.6	43624
15	8	3	NCA	4 samples t = 3.25, 4, 6, 8 h	76528.9	65805
15	8	4	NCA	4 samples t = 3.25, 4, 6, 8 h	103173	87982
15	9	1	MAP	4 samples t = 3.25, 4, 6, 8 h	17099.6	16155.1
15	9	2	MAP	4 samples t = 3.25, 4, 6, 8 h	36989.2	35389
15	9	3	MAP	4 samples t = 3.25, 4, 6, 8 h	65801.7	63390.2
15	9	4	MAP	4 samples t = 3.25, 4, 6, 8 h	89855.3	86685.4
15	9	1	NCA	4 samples t = 3.25, 4, 6, 8 h	17099.6	15302
15	9	2	NCA	4 samples t = 3.25, 4, 6, 8 h	41035	36422
15	9	3	NCA	4 samples t = 3.25, 4, 6, 8 h	77087.5	69293
15	9	4	NCA	4 samples t = 3.25, 4, 6, 8 h	96816.9	86686
15	10	1	MAP	4 samples t = 3.25, 4, 6, 8 h	11327.3	10459.1
15	10	2	MAP	4 samples t = 3.25, 4, 6, 8 h	36876.7	34293.7
15	10	3	MAP	4 samples t = 3.25, 4, 6, 8 h	64025.3	60459.6
15	10	4	MAP	4 samples t = 3.25, 4, 6, 8 h	88996.7	84146.2
15	10	1	NCA	4 samples t = 3.25, 4, 6, 8 h	11327.3	9332
15	10	2	NCA	4 samples t = 3.25, 4, 6, 8 h	46923.8	39723
15	10	3	NCA	4 samples t = 3.25, 4, 6, 8 h	75778.5	64713
15	10	4	NCA	4 samples t = 3.25, 4, 6, 8 h	100963	85746
16	1	1	MAP	4 samples t = 3.25, 4, 6, 8 h	18133.2	17986.1
16	1	2	MAP	4 samples t = 3.25, 4, 6, 8 h	37769.8	36931.9
16	1	3	MAP	4 samples t = 3.25, 4, 6, 8 h	60484.5	58688
16	1	4	MAP	4 samples t = 3.25, 4, 6, 8 h	89876.9	88162.4
16	1	1	NCA	4 samples t = 3.25, 4, 6, 8 h	18133.2	17579
16	1	2	NCA	4 samples t = 3.25, 4, 6, 8 h	40514.7	38239
16	1	3	NCA	4 samples t = 3.25, 4, 6, 8 h	66975.8	62068
16	1	4	NCA	4 samples t = 3.25, 4, 6, 8 h	99314	92722
16	2	1	MAP	4 samples t = 3.25, 4, 6, 8 h	18314.7	17723.1
16	2	2	MAP	4 samples t = 3.25, 4, 6, 8 h	36522	36193.1
16	2	3	MAP	4 samples t = 3.25, 4, 6, 8 h	57505	55404.5
16	2	4	MAP	4 samples t = 3.25, 4, 6, 8 h	85913.2	82796.2
16	2	1	NCA	4 samples t = 3.25, 4, 6, 8 h	18314.7	17077
16	2	2	NCA	4 samples t = 3.25, 4, 6, 8 h	39774.4	37633
16	2	3	NCA	4 samples t = 3.25, 4, 6, 8 h	65100.6	59040
16	2	4	NCA	4 samples t = 3.25, 4, 6, 8 h	100203	90348
16	3	1	MAP	4 samples t = 3.25, 4, 6, 8 h	13818	12925.3
16	3	2	MAP	4 samples t = 3.25, 4, 6, 8 h	44570.9	41348.4
16	3	3	MAP	4 samples t = 3.25, 4, 6, 8 h	69881.4	65661.5
16	3	4	MAP	4 samples t = 3.25, 4, 6, 8 h	92060.1	87087.5
16	3	1	NCA	4 samples t = 3.25, 4, 6, 8 h	13818	11918
16	3	2	NCA	4 samples t = 3.25, 4, 6, 8 h	56075.6	49307
16	3	3	NCA	4 samples t = 3.25, 4, 6, 8 h	77187.5	68496
16	3	4	NCA	4 samples t = 3.25, 4, 6, 8 h	98055.3	87306
16	4	1	MAP	4 samples t = 3.25, 4, 6, 8 h	14397.5	13421.8
16	4	2	MAP	4 samples t = 3.25, 4, 6, 8 h	41179.5	38792.5
16	4	3	MAP	4 samples t = 3.25, 4, 6, 8 h	70064.8	65380.3
16	4	4	MAP	4 samples t = 3.25, 4, 6, 8 h	94209.6	88438.5
16	4	1	NCA	4 samples t = 3.25, 4, 6, 8 h	14397.5	12448
16	4	2	NCA	4 samples t = 3.25, 4, 6, 8 h	49918.6	44455
16	4	3	NCA	4 samples t = 3.25, 4, 6, 8 h	77554.5	68527
16	4	4	NCA	4 samples t = 3.25, 4, 6, 8 h	99436.9	88238
16	5	1	MAP	4 samples t = 3.25, 4, 6, 8 h	13861.9	13595.1
16	5	2	MAP	4 samples t = 3.25, 4, 6, 8 h	33902	32571.4
16	5	3	MAP	4 samples t = 3.25, 4, 6, 8 h	57986.3	56233
16	5	4	MAP	4 samples t = 3.25, 4, 6, 8 h	85209.6	82442.6
16	5	1	NCA	4 samples t = 3.25, 4, 6, 8 h	13861.9	12788
16	5	2	NCA	4 samples t = 3.25, 4, 6, 8 h	39712.4	35001
16	5	3	NCA	4 samples t = 3.25, 4, 6, 8 h	70520.7	63049
16	5	4	NCA	4 samples t = 3.25, 4, 6, 8 h	97320	86382
16	6	1	MAP	4 samples t = 3.25, 4, 6, 8 h	15891.6	13642.1
16	6	2	MAP	4 samples t = 3.25, 4, 6, 8 h	38140.2	31110.1
16	6	3	MAP	4 samples t = 3.25, 4, 6, 8 h	65189.7	53585.5
16	6	4	MAP	4 samples t = 3.25, 4, 6, 8 h	109552	91528.5
16	6	1	NCA	4 samples t = 3.25, 4, 6, 8 h	15891.6	12884
16	6	2	NCA	4 samples t = 3.25, 4, 6, 8 h	44401.7	33316
16	6	3	NCA	4 samples t = 3.25, 4, 6, 8 h	80169.8	60451
16	6	4	NCA	4 samples t = 3.25, 4, 6, 8 h	128091	99512
16	7	1	MAP	4 samples t = 3.25, 4, 6, 8 h	16655.9	14687.5
16	7	2	MAP	4 samples t = 3.25, 4, 6, 8 h	37783.3	33550.9
16	7	3	MAP	4 samples t = 3.25, 4, 6, 8 h	72528.4	64412.4
16	7	4	MAP	4 samples t = 3.25, 4, 6, 8 h	98840.2	87132.9
16	7	1	NCA	4 samples t = 3.25, 4, 6, 8 h	16655.9	13976
16	7	2	NCA	4 samples t = 3.25, 4, 6, 8 h	43148.5	35547
16	7	3	NCA	4 samples t = 3.25, 4, 6, 8 h	86727.1	72550
16	7	4	NCA	4 samples t = 3.25, 4, 6, 8 h	104575	87007
16	8	1	MAP	4 samples t = 3.25, 4, 6, 8 h	12782.6	11532.3
16	8	2	MAP	4 samples t = 3.25, 4, 6, 8 h	44703.5	40721.5
16	8	3	MAP	4 samples t = 3.25, 4, 6, 8 h	68881.8	61325.9
16	8	4	MAP	4 samples t = 3.25, 4, 6, 8 h	97133.6	86128.6
16	8	1	NCA	4 samples t = 3.25, 4, 6, 8 h	12782.6	10744
16	8	2	NCA	4 samples t = 3.25, 4, 6, 8 h	55130	48523
16	8	3	NCA	4 samples t = 3.25, 4, 6, 8 h	74904.5	64042
16	8	4	NCA	4 samples t = 3.25, 4, 6, 8 h	106603	90162
16	9	1	MAP	4 samples t = 3.25, 4, 6, 8 h	13332	12738.6
16	9	2	MAP	4 samples t = 3.25, 4, 6, 8 h	40047.7	38294.9
16	9	3	MAP	4 samples t = 3.25, 4, 6, 8 h	63827.9	62798.8
16	9	4	MAP	4 samples t = 3.25, 4, 6, 8 h	87710.7	85873.5
16	9	1	NCA	4 samples t = 3.25, 4, 6, 8 h	13332	12057
16	9	2	NCA	4 samples t = 3.25, 4, 6, 8 h	47477.8	44317
16	9	3	NCA	4 samples t = 3.25, 4, 6, 8 h	68703.6	64896
16	9	4	NCA	4 samples t = 3.25, 4, 6, 8 h	92888.7	87623
16	10	1	MAP	4 samples t = 3.25, 4, 6, 8 h	9745.41	9448.5
16	10	2	MAP	4 samples t = 3.25, 4, 6, 8 h	28782.5	27794
16	10	3	MAP	4 samples t = 3.25, 4, 6, 8 h	52752.9	51445.6
16	10	4	MAP	4 samples t = 3.25, 4, 6, 8 h	88740.2	85690.3
16	10	1	NCA	4 samples t = 3.25, 4, 6, 8 h	9745.41	8324
16	10	2	NCA	4 samples t = 3.25, 4, 6, 8 h	39268.9	33240
16	10	3	NCA	4 samples t = 3.25, 4, 6, 8 h	70178.9	59672
16	10	4	NCA	4 samples t = 3.25, 4, 6, 8 h	110201	93336
17	1	1	MAP	4 samples t = 3.25, 4, 6, 8 h	10299.8	9522.38
17	1	2	MAP	4 samples t = 3.25, 4, 6, 8 h	37198.6	35271.3
17	1	3	MAP	4 samples t = 3.25, 4, 6, 8 h	65472.6	63008.8
17	1	4	MAP	4 samples t = 3.25, 4, 6, 8 h	94060.7	90576.4
17	1	1	NCA	4 samples t = 3.25, 4, 6, 8 h	10299.8	8569
17	1	2	NCA	4 samples t = 3.25, 4, 6, 8 h	47801.9	41399
17	1	3	NCA	4 samples t = 3.25, 4, 6, 8 h	76078.4	66947
17	1	4	NCA	4 samples t = 3.25, 4, 6, 8 h	102488	90567
17	2	1	MAP	4 samples t = 3.25, 4, 6, 8 h	14064.7	13520.8
17	2	2	MAP	4 samples t = 3.25, 4, 6, 8 h	33870.5	32949.6
17	2	3	MAP	4 samples t = 3.25, 4, 6, 8 h	71261.9	70219
17	2	4	MAP	4 samples t = 3.25, 4, 6, 8 h	96138.7	95211.8
17	2	1	NCA	4 samples t = 3.25, 4, 6, 8 h	14064.7	12730
17	2	2	NCA	4 samples t = 3.25, 4, 6, 8 h	37518.3	33682
17	2	3	NCA	4 samples t = 3.25, 4, 6, 8 h	85113.6	79432
17	2	4	NCA	4 samples t = 3.25, 4, 6, 8 h	96801.7	90781
17	3	1	MAP	4 samples t = 3.25, 4, 6, 8 h	9502.96	8791.83
17	3	2	MAP	4 samples t = 3.25, 4, 6, 8 h	37912	35560.2
17	3	3	MAP	4 samples t = 3.25, 4, 6, 8 h	66950.1	62479.8
17	3	4	MAP	4 samples t = 3.25, 4, 6, 8 h	98008.7	92129.2
17	3	1	NCA	4 samples t = 3.25, 4, 6, 8 h	9502.96	7769
17	3	2	NCA	4 samples t = 3.25, 4, 6, 8 h	50143.2	42695
17	3	3	NCA	4 samples t = 3.25, 4, 6, 8 h	78624.3	66838
17	3	4	NCA	4 samples t = 3.25, 4, 6, 8 h	107561	91978
17	4	1	MAP	4 samples t = 3.25, 4, 6, 8 h	13793.8	12605.1
17	4	2	MAP	4 samples t = 3.25, 4, 6, 8 h	42113.6	39890.8
17	4	3	MAP	4 samples t = 3.25, 4, 6, 8 h	69384.4	66332.5
17	4	4	MAP	4 samples t = 3.25, 4, 6, 8 h	93005.7	89358.9
17	4	1	NCA	4 samples t = 3.25, 4, 6, 8 h	13793.8	11583
17	4	2	NCA	4 samples t = 3.25, 4, 6, 8 h	50436.3	44353
17	4	3	NCA	4 samples t = 3.25, 4, 6, 8 h	76416.3	67971
17	4	4	NCA	4 samples t = 3.25, 4, 6, 8 h	98989.2	88322
17	5	1	MAP	4 samples t = 3.25, 4, 6, 8 h	14104.1	13229.7
17	5	2	MAP	4 samples t = 3.25, 4, 6, 8 h	34611.3	32185.3
17	5	3	MAP	4 samples t = 3.25, 4, 6, 8 h	71921.1	66382.2
17	5	4	MAP	4 samples t = 3.25, 4, 6, 8 h	98397.2	90504.8
17	5	1	NCA	4 samples t = 3.25, 4, 6, 8 h	14104.1	12447
17	5	2	NCA	4 samples t = 3.25, 4, 6, 8 h	38631.1	33040
17	5	3	NCA	4 samples t = 3.25, 4, 6, 8 h	87061.9	75445
17	5	4	NCA	4 samples t = 3.25, 4, 6, 8 h	102346	88577
17	6	1	MAP	4 samples t = 3.25, 4, 6, 8 h	17437.6	16736.7
17	6	2	MAP	4 samples t = 3.25, 4, 6, 8 h	39030.5	37894.4
17	6	3	MAP	4 samples t = 3.25, 4, 6, 8 h	64541.5	62378.6
17	6	4	MAP	4 samples t = 3.25, 4, 6, 8 h	89179.9	85854.4
17	6	1	NCA	4 samples t = 3.25, 4, 6, 8 h	17437.6	15852
17	6	2	NCA	4 samples t = 3.25, 4, 6, 8 h	42088.3	38378
17	6	3	NCA	4 samples t = 3.25, 4, 6, 8 h	71768.5	65277
17	6	4	NCA	4 samples t = 3.25, 4, 6, 8 h	96158.2	86579
17	7	1	MAP	4 samples t = 3.25, 4, 6, 8 h	12561.1	10481.5
17	7	2	MAP	4 samples t = 3.25, 4, 6, 8 h	44591.6	37821.5
17	7	3	MAP	4 samples t = 3.25, 4, 6, 8 h	74989.9	63830.1
17	7	4	MAP	4 samples t = 3.25, 4, 6, 8 h	103887	89873.2
17	7	1	NCA	4 samples t = 3.25, 4, 6, 8 h	12561.1	9605
17	7	2	NCA	4 samples t = 3.25, 4, 6, 8 h	53850.5	42631
17	7	3	NCA	4 samples t = 3.25, 4, 6, 8 h	83070.8	66067
17	7	4	NCA	4 samples t = 3.25, 4, 6, 8 h	111524	89624
17	8	1	MAP	4 samples t = 3.25, 4, 6, 8 h	12923.1	12499.2
17	8	2	MAP	4 samples t = 3.25, 4, 6, 8 h	32540.9	31658.8
17	8	3	MAP	4 samples t = 3.25, 4, 6, 8 h	58794.3	57089.2
17	8	4	MAP	4 samples t = 3.25, 4, 6, 8 h	93331.2	89910.7
17	8	1	NCA	4 samples t = 3.25, 4, 6, 8 h	12923.1	11678
17	8	2	NCA	4 samples t = 3.25, 4, 6, 8 h	37235.6	33283
17	8	3	NCA	4 samples t = 3.25, 4, 6, 8 h	70534.9	62562
17	8	4	NCA	4 samples t = 3.25, 4, 6, 8 h	105397	93618
17	9	1	MAP	4 samples t = 3.25, 4, 6, 8 h	11887.2	10890.6
17	9	2	MAP	4 samples t = 3.25, 4, 6, 8 h	45328.9	41571.3
17	9	3	MAP	4 samples t = 3.25, 4, 6, 8 h	76031	70254.6
17	9	4	MAP	4 samples t = 3.25, 4, 6, 8 h	96669	89225.5
17	9	1	NCA	4 samples t = 3.25, 4, 6, 8 h	11887.2	10050
17	9	2	NCA	4 samples t = 3.25, 4, 6, 8 h	54622.7	47505
17	9	3	NCA	4 samples t = 3.25, 4, 6, 8 h	80883.4	70614
17	9	4	NCA	4 samples t = 3.25, 4, 6, 8 h	100123	87266
17	10	1	MAP	4 samples t = 3.25, 4, 6, 8 h	9628.85	8765.98
17	10	2	MAP	4 samples t = 3.25, 4, 6, 8 h	44657.7	41738.8
17	10	3	MAP	4 samples t = 3.25, 4, 6, 8 h	70785	66884.7
17	10	4	MAP	4 samples t = 3.25, 4, 6, 8 h	94834	89940.5
17	10	1	NCA	4 samples t = 3.25, 4, 6, 8 h	9628.85	7623
17	10	2	NCA	4 samples t = 3.25, 4, 6, 8 h	62673.4	54724
17	10	3	NCA	4 samples t = 3.25, 4, 6, 8 h	81190.5	71273
17	10	4	NCA	4 samples t = 3.25, 4, 6, 8 h	101644	89419
18	1	1	MAP	4 samples t = 3.25, 4, 6, 8 h	11972	11491.1
18	1	2	MAP	4 samples t = 3.25, 4, 6, 8 h	30686.7	29942.7
18	1	3	MAP	4 samples t = 3.25, 4, 6, 8 h	64078.4	62857.2
18	1	4	MAP	4 samples t = 3.25, 4, 6, 8 h	86469.7	85005
18	1	1	NCA	4 samples t = 3.25, 4, 6, 8 h	11972	10572
18	1	2	NCA	4 samples t = 3.25, 4, 6, 8 h	35793.7	31485
18	1	3	NCA	4 samples t = 3.25, 4, 6, 8 h	79754.3	73003
18	1	4	NCA	4 samples t = 3.25, 4, 6, 8 h	93490.6	85209
18	2	1	MAP	4 samples t = 3.25, 4, 6, 8 h	17584.9	16185.7
18	2	2	MAP	4 samples t = 3.25, 4, 6, 8 h	41763	37654.5
18	2	3	MAP	4 samples t = 3.25, 4, 6, 8 h	71025.3	65378.2
18	2	4	MAP	4 samples t = 3.25, 4, 6, 8 h	100338	94041.3
18	2	1	NCA	4 samples t = 3.25, 4, 6, 8 h	17584.9	15444
18	2	2	NCA	4 samples t = 3.25, 4, 6, 8 h	46015.9	39143
18	2	3	NCA	4 samples t = 3.25, 4, 6, 8 h	78794.1	68439
18	2	4	NCA	4 samples t = 3.25, 4, 6, 8 h	104972	93157
18	3	1	MAP	4 samples t = 3.25, 4, 6, 8 h	13501.5	13583.3
18	3	2	MAP	4 samples t = 3.25, 4, 6, 8 h	35785.4	35492.9
18	3	3	MAP	4 samples t = 3.25, 4, 6, 8 h	57409.4	56357.7
18	3	4	MAP	4 samples t = 3.25, 4, 6, 8 h	94367.4	92288.3
18	3	1	NCA	4 samples t = 3.25, 4, 6, 8 h	13501.5	12719
18	3	2	NCA	4 samples t = 3.25, 4, 6, 8 h	41040	37781
18	3	3	NCA	4 samples t = 3.25, 4, 6, 8 h	65508.8	58651
18	3	4	NCA	4 samples t = 3.25, 4, 6, 8 h	112829	101348
18	4	1	MAP	4 samples t = 3.25, 4, 6, 8 h	16079.9	15651.9
18	4	2	MAP	4 samples t = 3.25, 4, 6, 8 h	36898.1	36708.6
18	4	3	MAP	4 samples t = 3.25, 4, 6, 8 h	67261.3	66178.4
18	4	4	MAP	4 samples t = 3.25, 4, 6, 8 h	88726.1	87362.9
18	4	1	NCA	4 samples t = 3.25, 4, 6, 8 h	16079.9	14986
18	4	2	NCA	4 samples t = 3.25, 4, 6, 8 h	39489.2	37067
18	4	3	NCA	4 samples t = 3.25, 4, 6, 8 h	75035.7	70126
18	4	4	NCA	4 samples t = 3.25, 4, 6, 8 h	92488.1	86224
18	5	1	MAP	4 samples t = 3.25, 4, 6, 8 h	12523.8	12172.5
18	5	2	MAP	4 samples t = 3.25, 4, 6, 8 h	38030.2	37531.3
18	5	3	MAP	4 samples t = 3.25, 4, 6, 8 h	61306.4	61173.1
18	5	4	MAP	4 samples t = 3.25, 4, 6, 8 h	91632.7	90218.8
18	5	1	NCA	4 samples t = 3.25, 4, 6, 8 h	12523.8	11135
18	5	2	NCA	4 samples t = 3.25, 4, 6, 8 h	45963.3	42009
18	5	3	NCA	4 samples t = 3.25, 4, 6, 8 h	69273.6	63989
18	5	4	NCA	4 samples t = 3.25, 4, 6, 8 h	100845	91808
18	6	1	MAP	4 samples t = 3.25, 4, 6, 8 h	15366.2	14699.5
18	6	2	MAP	4 samples t = 3.25, 4, 6, 8 h	44576.7	43847.3
18	6	3	MAP	4 samples t = 3.25, 4, 6, 8 h	67431.7	66197.6
18	6	4	MAP	4 samples t = 3.25, 4, 6, 8 h	88857.8	88254.5
18	6	1	NCA	4 samples t = 3.25, 4, 6, 8 h	15366.2	13920
18	6	2	NCA	4 samples t = 3.25, 4, 6, 8 h	49775.3	47489
18	6	3	NCA	4 samples t = 3.25, 4, 6, 8 h	69561.4	65626
18	6	4	NCA	4 samples t = 3.25, 4, 6, 8 h	93440.9	88749
18	7	1	MAP	4 samples t = 3.25, 4, 6, 8 h	12876.9	10960
18	7	2	MAP	4 samples t = 3.25, 4, 6, 8 h	50656.3	45939.5
18	7	3	MAP	4 samples t = 3.25, 4, 6, 8 h	74010.3	65788.9
18	7	4	MAP	4 samples t = 3.25, 4, 6, 8 h	100937	89852.8
18	7	1	NCA	4 samples t = 3.25, 4, 6, 8 h	12876.9	9742
18	7	2	NCA	4 samples t = 3.25, 4, 6, 8 h	65159.2	56645
18	7	3	NCA	4 samples t = 3.25, 4, 6, 8 h	80910.9	69135
18	7	4	NCA	4 samples t = 3.25, 4, 6, 8 h	107608	90751
18	8	1	MAP	4 samples t = 3.25, 4, 6, 8 h	9695.16	9346.04
18	8	2	MAP	4 samples t = 3.25, 4, 6, 8 h	29896.5	29102.7
18	8	3	MAP	4 samples t = 3.25, 4, 6, 8 h	57522.2	55180.2
18	8	4	MAP	4 samples t = 3.25, 4, 6, 8 h	99548.2	97128.9
18	8	1	NCA	4 samples t = 3.25, 4, 6, 8 h	9695.16	8062
18	8	2	NCA	4 samples t = 3.25, 4, 6, 8 h	40215.9	33782
18	8	3	NCA	4 samples t = 3.25, 4, 6, 8 h	75577	63001
18	8	4	NCA	4 samples t = 3.25, 4, 6, 8 h	117015	100819
18	9	1	MAP	4 samples t = 3.25, 4, 6, 8 h	22582.1	19443.4
18	9	2	MAP	4 samples t = 3.25, 4, 6, 8 h	43459.6	38920.7
18	9	3	MAP	4 samples t = 3.25, 4, 6, 8 h	73449.8	66224.9
18	9	4	MAP	4 samples t = 3.25, 4, 6, 8 h	96499.9	85863.3
18	9	1	NCA	4 samples t = 3.25, 4, 6, 8 h	22582.1	18696
18	9	2	NCA	4 samples t = 3.25, 4, 6, 8 h	45825.4	39088
18	9	3	NCA	4 samples t = 3.25, 4, 6, 8 h	80999	69601
18	9	4	NCA	4 samples t = 3.25, 4, 6, 8 h	100930	85681
18	10	1	MAP	4 samples t = 3.25, 4, 6, 8 h	11302.1	8449.41
18	10	2	MAP	4 samples t = 3.25, 4, 6, 8 h	44242.9	33126.6
18	10	3	MAP	4 samples t = 3.25, 4, 6, 8 h	82327.5	61925.1
18	10	4	MAP	4 samples t = 3.25, 4, 6, 8 h	114855	86478.1
18	10	1	NCA	4 samples t = 3.25, 4, 6, 8 h	11302.1	7530
18	10	2	NCA	4 samples t = 3.25, 4, 6, 8 h	58101.4	39373
18	10	3	NCA	4 samples t = 3.25, 4, 6, 8 h	97605.2	67139
18	10	4	NCA	4 samples t = 3.25, 4, 6, 8 h	125910	86431
19	1	1	MAP	4 samples t = 3.25, 4, 6, 8 h	22260.9	21580.8
19	1	2	MAP	4 samples t = 3.25, 4, 6, 8 h	44237.5	42784.9
19	1	3	MAP	4 samples t = 3.25, 4, 6, 8 h	67815.2	66186.6
19	1	4	MAP	4 samples t = 3.25, 4, 6, 8 h	90606	88429.3
19	1	1	NCA	4 samples t = 3.25, 4, 6, 8 h	22260.9	20987
19	1	2	NCA	4 samples t = 3.25, 4, 6, 8 h	47464.4	44264
19	1	3	NCA	4 samples t = 3.25, 4, 6, 8 h	72509.4	68179
19	1	4	NCA	4 samples t = 3.25, 4, 6, 8 h	94492.9	88874
19	2	1	MAP	4 samples t = 3.25, 4, 6, 8 h	22940.7	22516.7
19	2	2	MAP	4 samples t = 3.25, 4, 6, 8 h	47650.7	46531.8
19	2	3	MAP	4 samples t = 3.25, 4, 6, 8 h	73862.4	72007.6
19	2	4	MAP	4 samples t = 3.25, 4, 6, 8 h	91317.7	89236.4
19	2	1	NCA	4 samples t = 3.25, 4, 6, 8 h	22940.7	22152
19	2	2	NCA	4 samples t = 3.25, 4, 6, 8 h	50596.8	48027
19	2	3	NCA	4 samples t = 3.25, 4, 6, 8 h	76198.6	72748
19	2	4	NCA	4 samples t = 3.25, 4, 6, 8 h	91616.1	87484
19	3	1	MAP	4 samples t = 3.25, 4, 6, 8 h	18896.9	17209.8
19	3	2	MAP	4 samples t = 3.25, 4, 6, 8 h	54248	50926.7
19	3	3	MAP	4 samples t = 3.25, 4, 6, 8 h	75316.1	70922.8
19	3	4	MAP	4 samples t = 3.25, 4, 6, 8 h	95769.9	91202.5
19	3	1	NCA	4 samples t = 3.25, 4, 6, 8 h	18896.9	16519
19	3	2	NCA	4 samples t = 3.25, 4, 6, 8 h	61749.9	59032
19	3	3	NCA	4 samples t = 3.25, 4, 6, 8 h	76041.8	72588
19	3	4	NCA	4 samples t = 3.25, 4, 6, 8 h	93506	89543
19	4	1	MAP	4 samples t = 3.25, 4, 6, 8 h	18320.8	16424.5
19	4	2	MAP	4 samples t = 3.25, 4, 6, 8 h	40860	36937.8
19	4	3	MAP	4 samples t = 3.25, 4, 6, 8 h	69338.4	62922.9
19	4	4	MAP	4 samples t = 3.25, 4, 6, 8 h	104737	95772.5
19	4	1	NCA	4 samples t = 3.25, 4, 6, 8 h	18320.8	15425
19	4	2	NCA	4 samples t = 3.25, 4, 6, 8 h	47580.9	40588
19	4	3	NCA	4 samples t = 3.25, 4, 6, 8 h	78849.5	68113
19	4	4	NCA	4 samples t = 3.25, 4, 6, 8 h	109017	95491
19	5	1	MAP	4 samples t = 3.25, 4, 6, 8 h	29115.7	27857.2
19	5	2	MAP	4 samples t = 3.25, 4, 6, 8 h	51343.5	49706.7
19	5	3	MAP	4 samples t = 3.25, 4, 6, 8 h	71253.6	69374.1
19	5	4	MAP	4 samples t = 3.25, 4, 6, 8 h	95936.8	93103.6
19	5	1	NCA	4 samples t = 3.25, 4, 6, 8 h	29115.7	28192
19	5	2	NCA	4 samples t = 3.25, 4, 6, 8 h	51982.2	50980
19	5	3	NCA	4 samples t = 3.25, 4, 6, 8 h	70580.1	68302
19	5	4	NCA	4 samples t = 3.25, 4, 6, 8 h	98361.6	94931
19	6	1	MAP	4 samples t = 3.25, 4, 6, 8 h	21624.3	18654.9
19	6	2	MAP	4 samples t = 3.25, 4, 6, 8 h	42340	37433
19	6	3	MAP	4 samples t = 3.25, 4, 6, 8 h	66651.9	59661.5
19	6	4	MAP	4 samples t = 3.25, 4, 6, 8 h	117382	105683
19	6	1	NCA	4 samples t = 3.25, 4, 6, 8 h	21624.3	17850
19	6	2	NCA	4 samples t = 3.25, 4, 6, 8 h	46923.4	39301
19	6	3	NCA	4 samples t = 3.25, 4, 6, 8 h	75871.7	64438
19	6	4	NCA	4 samples t = 3.25, 4, 6, 8 h	126936	110977
19	7	1	MAP	4 samples t = 3.25, 4, 6, 8 h	27532.8	25266.3
19	7	2	MAP	4 samples t = 3.25, 4, 6, 8 h	48861.2	44647.6
19	7	3	MAP	4 samples t = 3.25, 4, 6, 8 h	75080.5	69079.3
19	7	4	MAP	4 samples t = 3.25, 4, 6, 8 h	96025.4	90045.2
19	7	1	NCA	4 samples t = 3.25, 4, 6, 8 h	27532.8	25892
19	7	2	NCA	4 samples t = 3.25, 4, 6, 8 h	49128.9	44830
19	7	3	NCA	4 samples t = 3.25, 4, 6, 8 h	77940.3	71261
19	7	4	NCA	4 samples t = 3.25, 4, 6, 8 h	96328.9	89043
19	8	1	MAP	4 samples t = 3.25, 4, 6, 8 h	24566.3	23154.7
19	8	2	MAP	4 samples t = 3.25, 4, 6, 8 h	41511.2	39088.6
19	8	3	MAP	4 samples t = 3.25, 4, 6, 8 h	70406.9	67597.9
19	8	4	MAP	4 samples t = 3.25, 4, 6, 8 h	93867.9	90506.8
19	8	1	NCA	4 samples t = 3.25, 4, 6, 8 h	24566.3	22767
19	8	2	NCA	4 samples t = 3.25, 4, 6, 8 h	43172.2	39559
19	8	3	NCA	4 samples t = 3.25, 4, 6, 8 h	79802.6	75593
19	8	4	NCA	4 samples t = 3.25, 4, 6, 8 h	94205.7	89044
19	9	1	MAP	4 samples t = 3.25, 4, 6, 8 h	22277.5	20145.5
19	9	2	MAP	4 samples t = 3.25, 4, 6, 8 h	41789.9	39005.2
19	9	3	MAP	4 samples t = 3.25, 4, 6, 8 h	72379.2	68622.4
19	9	4	MAP	4 samples t = 3.25, 4, 6, 8 h	94614.2	89496.4
19	9	1	NCA	4 samples t = 3.25, 4, 6, 8 h	22277.5	19293
19	9	2	NCA	4 samples t = 3.25, 4, 6, 8 h	45902.7	41107
19	9	3	NCA	4 samples t = 3.25, 4, 6, 8 h	80882.6	73879
19	9	4	NCA	4 samples t = 3.25, 4, 6, 8 h	96724.4	88112
19	10	1	MAP	4 samples t = 3.25, 4, 6, 8 h	21271.4	20072.2
19	10	2	MAP	4 samples t = 3.25, 4, 6, 8 h	45057.1	43162.3
19	10	3	MAP	4 samples t = 3.25, 4, 6, 8 h	66512	63852
19	10	4	MAP	4 samples t = 3.25, 4, 6, 8 h	90392.6	86583.3
19	10	1	NCA	4 samples t = 3.25, 4, 6, 8 h	21271.4	19275
19	10	2	NCA	4 samples t = 3.25, 4, 6, 8 h	49483.4	45960
19	10	3	NCA	4 samples t = 3.25, 4, 6, 8 h	70431	65230
19	10	4	NCA	4 samples t = 3.25, 4, 6, 8 h	96276.2	88714
20	1	1	MAP	4 samples t = 3.25, 4, 6, 8 h	25045.4	23729.6
20	1	2	MAP	4 samples t = 3.25, 4, 6, 8 h	48264.2	45998.1
20	1	3	MAP	4 samples t = 3.25, 4, 6, 8 h	70202.6	66548
20	1	4	MAP	4 samples t = 3.25, 4, 6, 8 h	93967.7	89017.5
20	1	1	NCA	4 samples t = 3.25, 4, 6, 8 h	25045.4	23295
20	1	2	NCA	4 samples t = 3.25, 4, 6, 8 h	52164.2	48076
20	1	3	NCA	4 samples t = 3.25, 4, 6, 8 h	74352.3	67925
20	1	4	NCA	4 samples t = 3.25, 4, 6, 8 h	99050.7	90374
20	2	1	MAP	4 samples t = 3.25, 4, 6, 8 h	21654.3	20814.7
20	2	2	MAP	4 samples t = 3.25, 4, 6, 8 h	44190	41692.8
20	2	3	MAP	4 samples t = 3.25, 4, 6, 8 h	66715.9	63836.3
20	2	4	MAP	4 samples t = 3.25, 4, 6, 8 h	87973	84445.7
20	2	1	NCA	4 samples t = 3.25, 4, 6, 8 h	21654.3	20191
20	2	2	NCA	4 samples t = 3.25, 4, 6, 8 h	49094.4	44307
20	2	3	NCA	4 samples t = 3.25, 4, 6, 8 h	73195	66978
20	2	4	NCA	4 samples t = 3.25, 4, 6, 8 h	94108.7	86052
20	3	1	MAP	4 samples t = 3.25, 4, 6, 8 h	31361.9	27800.7
20	3	2	MAP	4 samples t = 3.25, 4, 6, 8 h	50201.7	44715.6
20	3	3	MAP	4 samples t = 3.25, 4, 6, 8 h	75330.3	67790
20	3	4	MAP	4 samples t = 3.25, 4, 6, 8 h	101035	91235.6
20	3	1	NCA	4 samples t = 3.25, 4, 6, 8 h	31361.9	27503
20	3	2	NCA	4 samples t = 3.25, 4, 6, 8 h	52329.1	45725
20	3	3	NCA	4 samples t = 3.25, 4, 6, 8 h	81224.5	71098
20	3	4	NCA	4 samples t = 3.25, 4, 6, 8 h	104132	91405
20	4	1	MAP	4 samples t = 3.25, 4, 6, 8 h	31505.9	29187.5
20	4	2	MAP	4 samples t = 3.25, 4, 6, 8 h	52019.9	46729.9
20	4	3	MAP	4 samples t = 3.25, 4, 6, 8 h	75669.5	67931.8
20	4	4	MAP	4 samples t = 3.25, 4, 6, 8 h	101078	90086.2
20	4	1	NCA	4 samples t = 3.25, 4, 6, 8 h	31505.9	30715
20	4	2	NCA	4 samples t = 3.25, 4, 6, 8 h	51628.5	47220
20	4	3	NCA	4 samples t = 3.25, 4, 6, 8 h	78223.8	70699
20	4	4	NCA	4 samples t = 3.25, 4, 6, 8 h	101523	90458
20	5	1	MAP	4 samples t = 3.25, 4, 6, 8 h	21215.6	20008.5
20	5	2	MAP	4 samples t = 3.25, 4, 6, 8 h	46481.3	44227.5
20	5	3	MAP	4 samples t = 3.25, 4, 6, 8 h	67949.3	65227.1
20	5	4	MAP	4 samples t = 3.25, 4, 6, 8 h	97486.7	92755.2
20	5	1	NCA	4 samples t = 3.25, 4, 6, 8 h	21215.6	19423
20	5	2	NCA	4 samples t = 3.25, 4, 6, 8 h	51865.5	47603
20	5	3	NCA	4 samples t = 3.25, 4, 6, 8 h	72510.3	66914
20	5	4	NCA	4 samples t = 3.25, 4, 6, 8 h	103180	94557
20	6	1	MAP	4 samples t = 3.25, 4, 6, 8 h	25147.6	24062.4
20	6	2	MAP	4 samples t = 3.25, 4, 6, 8 h	43673.1	42468.7
20	6	3	MAP	4 samples t = 3.25, 4, 6, 8 h	65589.9	63480.5
20	6	4	MAP	4 samples t = 3.25, 4, 6, 8 h	95871.1	92274.5
20	6	1	NCA	4 samples t = 3.25, 4, 6, 8 h	25147.6	23944
20	6	2	NCA	4 samples t = 3.25, 4, 6, 8 h	45606.6	43572
20	6	3	NCA	4 samples t = 3.25, 4, 6, 8 h	70169.7	66228
20	6	4	NCA	4 samples t = 3.25, 4, 6, 8 h	101093	95040
20	7	1	MAP	4 samples t = 3.25, 4, 6, 8 h	28991.1	24639.3
20	7	2	MAP	4 samples t = 3.25, 4, 6, 8 h	49460.7	42378.1
20	7	3	MAP	4 samples t = 3.25, 4, 6, 8 h	75420.2	65289
20	7	4	MAP	4 samples t = 3.25, 4, 6, 8 h	109136	94606.8
20	7	1	NCA	4 samples t = 3.25, 4, 6, 8 h	28991.1	24536
20	7	2	NCA	4 samples t = 3.25, 4, 6, 8 h	51689.5	43643
20	7	3	NCA	4 samples t = 3.25, 4, 6, 8 h	81252.8	69285
20	7	4	NCA	4 samples t = 3.25, 4, 6, 8 h	111127	94773
20	8	1	MAP	4 samples t = 3.25, 4, 6, 8 h	22627	20668.1
20	8	2	MAP	4 samples t = 3.25, 4, 6, 8 h	49820.9	47907
20	8	3	MAP	4 samples t = 3.25, 4, 6, 8 h	70967.2	68367.6
20	8	4	MAP	4 samples t = 3.25, 4, 6, 8 h	96443.3	92935.4
20	8	1	NCA	4 samples t = 3.25, 4, 6, 8 h	22627	19883
20	8	2	NCA	4 samples t = 3.25, 4, 6, 8 h	56641.4	53548
20	8	3	NCA	4 samples t = 3.25, 4, 6, 8 h	73896	69444
20	8	4	NCA	4 samples t = 3.25, 4, 6, 8 h	99693.6	94234
20	9	1	MAP	4 samples t = 3.25, 4, 6, 8 h	23752.4	21289.2
20	9	2	MAP	4 samples t = 3.25, 4, 6, 8 h	47587.1	44067.8
20	9	3	MAP	4 samples t = 3.25, 4, 6, 8 h	72744.4	68249.8
20	9	4	MAP	4 samples t = 3.25, 4, 6, 8 h	94799.9	89670.8
20	9	1	NCA	4 samples t = 3.25, 4, 6, 8 h	23752.4	20675
20	9	2	NCA	4 samples t = 3.25, 4, 6, 8 h	52106.8	46699
20	9	3	NCA	4 samples t = 3.25, 4, 6, 8 h	77389.7	69998
20	9	4	NCA	4 samples t = 3.25, 4, 6, 8 h	98009.3	89284
20	10	1	MAP	4 samples t = 3.25, 4, 6, 8 h	22665.8	22656
20	10	2	MAP	4 samples t = 3.25, 4, 6, 8 h	44527.2	44380.2
20	10	3	MAP	4 samples t = 3.25, 4, 6, 8 h	62905.6	61626.3
20	10	4	MAP	4 samples t = 3.25, 4, 6, 8 h	90159.2	88099
20	10	1	NCA	4 samples t = 3.25, 4, 6, 8 h	22665.8	22138
20	10	2	NCA	4 samples t = 3.25, 4, 6, 8 h	48084.9	46681
20	10	3	NCA	4 samples t = 3.25, 4, 6, 8 h	66637.2	63134
20	10	4	NCA	4 samples t = 3.25, 4, 6, 8 h	100133	94538
21	1	1	MAP	4 samples t = 3.25, 4, 6, 8 h	19444.1	18817.8
21	1	2	MAP	4 samples t = 3.25, 4, 6, 8 h	43872.1	42236.9
21	1	3	MAP	4 samples t = 3.25, 4, 6, 8 h	70395.7	67621.6
21	1	4	MAP	4 samples t = 3.25, 4, 6, 8 h	91218.6	87951.2
21	1	1	NCA	4 samples t = 3.25, 4, 6, 8 h	19444.1	18160
21	1	2	NCA	4 samples t = 3.25, 4, 6, 8 h	48178.7	44788
21	1	3	NCA	4 samples t = 3.25, 4, 6, 8 h	74485.6	68935
21	1	4	NCA	4 samples t = 3.25, 4, 6, 8 h	94262.1	87217
21	2	1	MAP	4 samples t = 3.25, 4, 6, 8 h	16021.5	15120.4
21	2	2	MAP	4 samples t = 3.25, 4, 6, 8 h	38348.8	35890.3
21	2	3	MAP	4 samples t = 3.25, 4, 6, 8 h	66397.2	62535.7
21	2	4	MAP	4 samples t = 3.25, 4, 6, 8 h	90575.8	85719.1
21	2	1	NCA	4 samples t = 3.25, 4, 6, 8 h	16021.5	14192
21	2	2	NCA	4 samples t = 3.25, 4, 6, 8 h	44617.5	38781
21	2	3	NCA	4 samples t = 3.25, 4, 6, 8 h	76933.4	67661
21	2	4	NCA	4 samples t = 3.25, 4, 6, 8 h	98180.9	86484
21	3	1	MAP	4 samples t = 3.25, 4, 6, 8 h	15734.1	15419.3
21	3	2	MAP	4 samples t = 3.25, 4, 6, 8 h	35218.3	34228.5
21	3	3	MAP	4 samples t = 3.25, 4, 6, 8 h	58021.6	56454.9
21	3	4	MAP	4 samples t = 3.25, 4, 6, 8 h	82901.5	80290.1
21	3	1	NCA	4 samples t = 3.25, 4, 6, 8 h	15734.1	14525
21	3	2	NCA	4 samples t = 3.25, 4, 6, 8 h	40686.9	36953
21	3	3	NCA	4 samples t = 3.25, 4, 6, 8 h	68247.3	61465
21	3	4	NCA	4 samples t = 3.25, 4, 6, 8 h	95699.1	84720
21	4	1	MAP	4 samples t = 3.25, 4, 6, 8 h	19486.6	18407.2
21	4	2	MAP	4 samples t = 3.25, 4, 6, 8 h	46872.6	46216.7
21	4	3	MAP	4 samples t = 3.25, 4, 6, 8 h	68487.9	67553.2
21	4	4	MAP	4 samples t = 3.25, 4, 6, 8 h	85163.1	84042.2
21	4	1	NCA	4 samples t = 3.25, 4, 6, 8 h	19486.6	17856
21	4	2	NCA	4 samples t = 3.25, 4, 6, 8 h	50996	49564
21	4	3	NCA	4 samples t = 3.25, 4, 6, 8 h	69646.9	67069
21	4	4	NCA	4 samples t = 3.25, 4, 6, 8 h	87827.8	84139
21	5	1	MAP	4 samples t = 3.25, 4, 6, 8 h	12471.1	11776.7
21	5	2	MAP	4 samples t = 3.25, 4, 6, 8 h	39036.8	37882.9
21	5	3	MAP	4 samples t = 3.25, 4, 6, 8 h	60245.8	58536.2
21	5	4	MAP	4 samples t = 3.25, 4, 6, 8 h	99513.1	96943.3
21	5	1	NCA	4 samples t = 3.25, 4, 6, 8 h	12471.1	10931
21	5	2	NCA	4 samples t = 3.25, 4, 6, 8 h	48225.5	44084
21	5	3	NCA	4 samples t = 3.25, 4, 6, 8 h	68430.8	62283
21	5	4	NCA	4 samples t = 3.25, 4, 6, 8 h	112571	104557
21	6	1	MAP	4 samples t = 3.25, 4, 6, 8 h	17212.7	14430.5
21	6	2	MAP	4 samples t = 3.25, 4, 6, 8 h	47817.7	41775.1
21	6	3	MAP	4 samples t = 3.25, 4, 6, 8 h	78876.5	69482.8
21	6	4	MAP	4 samples t = 3.25, 4, 6, 8 h	101105	89019.4
21	6	1	NCA	4 samples t = 3.25, 4, 6, 8 h	17212.7	13582
21	6	2	NCA	4 samples t = 3.25, 4, 6, 8 h	56418.5	47179
21	6	3	NCA	4 samples t = 3.25, 4, 6, 8 h	84326.2	71343
21	6	4	NCA	4 samples t = 3.25, 4, 6, 8 h	103428	87129
21	7	1	MAP	4 samples t = 3.25, 4, 6, 8 h	16461.5	14689.3
21	7	2	MAP	4 samples t = 3.25, 4, 6, 8 h	45296.3	41736.3
21	7	3	MAP	4 samples t = 3.25, 4, 6, 8 h	68273	63494.9
21	7	4	MAP	4 samples t = 3.25, 4, 6, 8 h	99691.9	91461.4
21	7	1	NCA	4 samples t = 3.25, 4, 6, 8 h	16461.5	13728
21	7	2	NCA	4 samples t = 3.25, 4, 6, 8 h	53246.4	46976
21	7	3	NCA	4 samples t = 3.25, 4, 6, 8 h	73839.6	65479
21	7	4	NCA	4 samples t = 3.25, 4, 6, 8 h	106764	94167
21	8	1	MAP	4 samples t = 3.25, 4, 6, 8 h	20332	18094.5
21	8	2	MAP	4 samples t = 3.25, 4, 6, 8 h	39105.8	34792.2
21	8	3	MAP	4 samples t = 3.25, 4, 6, 8 h	67476.1	58252.4
21	8	4	MAP	4 samples t = 3.25, 4, 6, 8 h	95602.3	82483.2
21	8	1	NCA	4 samples t = 3.25, 4, 6, 8 h	20332	17516
21	8	2	NCA	4 samples t = 3.25, 4, 6, 8 h	42339.4	35663
21	8	3	NCA	4 samples t = 3.25, 4, 6, 8 h	79881.4	64935
21	8	4	NCA	4 samples t = 3.25, 4, 6, 8 h	106376	85511
21	9	1	MAP	4 samples t = 3.25, 4, 6, 8 h	17428.1	17039.7
21	9	2	MAP	4 samples t = 3.25, 4, 6, 8 h	43209	42014.3
21	9	3	MAP	4 samples t = 3.25, 4, 6, 8 h	68160.7	66289.3
21	9	4	MAP	4 samples t = 3.25, 4, 6, 8 h	92483.5	89599
21	9	1	NCA	4 samples t = 3.25, 4, 6, 8 h	17428.1	16245
21	9	2	NCA	4 samples t = 3.25, 4, 6, 8 h	48165.8	44848
21	9	3	NCA	4 samples t = 3.25, 4, 6, 8 h	72501.7	67401
21	9	4	NCA	4 samples t = 3.25, 4, 6, 8 h	96613.3	89802
21	10	1	MAP	4 samples t = 3.25, 4, 6, 8 h	21100.1	20116.1
21	10	2	MAP	4 samples t = 3.25, 4, 6, 8 h	39503.6	38724.2
21	10	3	MAP	4 samples t = 3.25, 4, 6, 8 h	63535	62339.2
21	10	4	MAP	4 samples t = 3.25, 4, 6, 8 h	91134.7	89560.5
21	10	1	NCA	4 samples t = 3.25, 4, 6, 8 h	21100.1	19626
21	10	2	NCA	4 samples t = 3.25, 4, 6, 8 h	41645.4	39002
21	10	3	NCA	4 samples t = 3.25, 4, 6, 8 h	71167.2	66697
21	10	4	NCA	4 samples t = 3.25, 4, 6, 8 h	97051.3	91112
22	1	1	MAP	4 samples t = 3.25, 4, 6, 8 h	16336.3	16472.2
22	1	2	MAP	4 samples t = 3.25, 4, 6, 8 h	47847.1	46909.5
22	1	3	MAP	4 samples t = 3.25, 4, 6, 8 h	69140.3	67749.9
22	1	4	MAP	4 samples t = 3.25, 4, 6, 8 h	89328.4	87222.3
22	1	1	NCA	4 samples t = 3.25, 4, 6, 8 h	16336.3	15775
22	1	2	NCA	4 samples t = 3.25, 4, 6, 8 h	54359.3	51601
22	1	3	NCA	4 samples t = 3.25, 4, 6, 8 h	71995.6	68004
22	1	4	NCA	4 samples t = 3.25, 4, 6, 8 h	93475.5	87680
22	2	1	MAP	4 samples t = 3.25, 4, 6, 8 h	20774.9	20237.5
22	2	2	MAP	4 samples t = 3.25, 4, 6, 8 h	42219.2	41592.1
22	2	3	MAP	4 samples t = 3.25, 4, 6, 8 h	60367.8	59922
22	2	4	MAP	4 samples t = 3.25, 4, 6, 8 h	91134.7	90809.3
22	2	1	NCA	4 samples t = 3.25, 4, 6, 8 h	20774.9	19890
22	2	2	NCA	4 samples t = 3.25, 4, 6, 8 h	44890.3	42860
22	2	3	NCA	4 samples t = 3.25, 4, 6, 8 h	64500.5	61670
22	2	4	NCA	4 samples t = 3.25, 4, 6, 8 h	101746	97546
22	3	1	MAP	4 samples t = 3.25, 4, 6, 8 h	18642.2	17160.4
22	3	2	MAP	4 samples t = 3.25, 4, 6, 8 h	40235.2	37760.6
22	3	3	MAP	4 samples t = 3.25, 4, 6, 8 h	66375.6	62779.7
22	3	4	MAP	4 samples t = 3.25, 4, 6, 8 h	95900.9	89805.5
22	3	1	NCA	4 samples t = 3.25, 4, 6, 8 h	18642.2	16333
22	3	2	NCA	4 samples t = 3.25, 4, 6, 8 h	46044.9	40822
22	3	3	NCA	4 samples t = 3.25, 4, 6, 8 h	75302.5	66852
22	3	4	NCA	4 samples t = 3.25, 4, 6, 8 h	103375	91166
22	4	1	MAP	4 samples t = 3.25, 4, 6, 8 h	16047.9	14005.7
22	4	2	MAP	4 samples t = 3.25, 4, 6, 8 h	38525.7	33893.8
22	4	3	MAP	4 samples t = 3.25, 4, 6, 8 h	66906.9	57831.5
22	4	4	MAP	4 samples t = 3.25, 4, 6, 8 h	94198.6	81714.9
22	4	1	NCA	4 samples t = 3.25, 4, 6, 8 h	16047.9	12895
22	4	2	NCA	4 samples t = 3.25, 4, 6, 8 h	47460.6	38350
22	4	3	NCA	4 samples t = 3.25, 4, 6, 8 h	80712.9	64125
22	4	4	NCA	4 samples t = 3.25, 4, 6, 8 h	107597	85322
22	5	1	MAP	4 samples t = 3.25, 4, 6, 8 h	26618.9	22722
22	5	2	MAP	4 samples t = 3.25, 4, 6, 8 h	47331.9	40149.1
22	5	3	MAP	4 samples t = 3.25, 4, 6, 8 h	73684.5	62920
22	5	4	MAP	4 samples t = 3.25, 4, 6, 8 h	102745	87042.7
22	5	1	NCA	4 samples t = 3.25, 4, 6, 8 h	26618.9	22118
22	5	2	NCA	4 samples t = 3.25, 4, 6, 8 h	50439.8	41228
22	5	3	NCA	4 samples t = 3.25, 4, 6, 8 h	81855.2	67318
22	5	4	NCA	4 samples t = 3.25, 4, 6, 8 h	109068	89028
22	6	1	MAP	4 samples t = 3.25, 4, 6, 8 h	19681.6	17896.9
22	6	2	MAP	4 samples t = 3.25, 4, 6, 8 h	46789.4	43632.4
22	6	3	MAP	4 samples t = 3.25, 4, 6, 8 h	65879.2	61592.4
22	6	4	MAP	4 samples t = 3.25, 4, 6, 8 h	92813.2	86626.9
22	6	1	NCA	4 samples t = 3.25, 4, 6, 8 h	19681.6	17289
22	6	2	NCA	4 samples t = 3.25, 4, 6, 8 h	52874.3	47562
22	6	3	NCA	4 samples t = 3.25, 4, 6, 8 h	70695.3	63402
22	6	4	NCA	4 samples t = 3.25, 4, 6, 8 h	102691	91521
22	7	1	MAP	4 samples t = 3.25, 4, 6, 8 h	18543.6	17231.9
22	7	2	MAP	4 samples t = 3.25, 4, 6, 8 h	36011.8	33774.5
22	7	3	MAP	4 samples t = 3.25, 4, 6, 8 h	60180.5	57587.4
22	7	4	MAP	4 samples t = 3.25, 4, 6, 8 h	91327	87696.9
22	7	1	NCA	4 samples t = 3.25, 4, 6, 8 h	18543.6	16246
22	7	2	NCA	4 samples t = 3.25, 4, 6, 8 h	41209.1	35894
22	7	3	NCA	4 samples t = 3.25, 4, 6, 8 h	73635.5	65456
22	7	4	NCA	4 samples t = 3.25, 4, 6, 8 h	102545	91672
22	8	1	MAP	4 samples t = 3.25, 4, 6, 8 h	12906.5	12319.5
22	8	2	MAP	4 samples t = 3.25, 4, 6, 8 h	35457.3	34379
22	8	3	MAP	4 samples t = 3.25, 4, 6, 8 h	65769.7	62551.2
22	8	4	MAP	4 samples t = 3.25, 4, 6, 8 h	92763.1	88342.9
22	8	1	NCA	4 samples t = 3.25, 4, 6, 8 h	12906.5	11453
22	8	2	NCA	4 samples t = 3.25, 4, 6, 8 h	43436.2	39539
22	8	3	NCA	4 samples t = 3.25, 4, 6, 8 h	75558.7	67749
22	8	4	NCA	4 samples t = 3.25, 4, 6, 8 h	98674.1	88709
22	9	1	MAP	4 samples t = 3.25, 4, 6, 8 h	13597.1	13522.8
22	9	2	MAP	4 samples t = 3.25, 4, 6, 8 h	36669.5	36075.6
22	9	3	MAP	4 samples t = 3.25, 4, 6, 8 h	59279.6	58305.1
22	9	4	MAP	4 samples t = 3.25, 4, 6, 8 h	86808.8	85586.7
22	9	1	NCA	4 samples t = 3.25, 4, 6, 8 h	13597.1	12477
22	9	2	NCA	4 samples t = 3.25, 4, 6, 8 h	46329.3	42460
22	9	3	NCA	4 samples t = 3.25, 4, 6, 8 h	69509.3	63537
22	9	4	NCA	4 samples t = 3.25, 4, 6, 8 h	98155.9	89773
22	10	1	MAP	4 samples t = 3.25, 4, 6, 8 h	8469.75	7756.7
22	10	2	MAP	4 samples t = 3.25, 4, 6, 8 h	25517.6	23646.8
22	10	3	MAP	4 samples t = 3.25, 4, 6, 8 h	58668.6	55215.4
22	10	4	MAP	4 samples t = 3.25, 4, 6, 8 h	97908.8	91726
22	10	1	NCA	4 samples t = 3.25, 4, 6, 8 h	8469.75	6426
22	10	2	NCA	4 samples t = 3.25, 4, 6, 8 h	40064.5	29318
22	10	3	NCA	4 samples t = 3.25, 4, 6, 8 h	94796.8	74901
22	10	4	NCA	4 samples t = 3.25, 4, 6, 8 h	115111	91662
23	1	1	MAP	4 samples t = 3.25, 4, 6, 8 h	17618.4	14862.1
23	1	2	MAP	4 samples t = 3.25, 4, 6, 8 h	41971.4	35429.3
23	1	3	MAP	4 samples t = 3.25, 4, 6, 8 h	72782.1	61797.5
23	1	4	MAP	4 samples t = 3.25, 4, 6, 8 h	104057	89041.4
23	1	1	NCA	4 samples t = 3.25, 4, 6, 8 h	17618.4	13732
23	1	2	NCA	4 samples t = 3.25, 4, 6, 8 h	49805.4	38271
23	1	3	NCA	4 samples t = 3.25, 4, 6, 8 h	86423.9	67326
23	1	4	NCA	4 samples t = 3.25, 4, 6, 8 h	114383	89918
23	2	1	MAP	4 samples t = 3.25, 4, 6, 8 h	12248.1	11014.8
23	2	2	MAP	4 samples t = 3.25, 4, 6, 8 h	31473.9	28498.6
23	2	3	MAP	4 samples t = 3.25, 4, 6, 8 h	62035.5	55198
23	2	4	MAP	4 samples t = 3.25, 4, 6, 8 h	97622.9	88289.6
23	2	1	NCA	4 samples t = 3.25, 4, 6, 8 h	12248.1	9628
23	2	2	NCA	4 samples t = 3.25, 4, 6, 8 h	41724.7	31706
23	2	3	NCA	4 samples t = 3.25, 4, 6, 8 h	87405.6	67104
23	2	4	NCA	4 samples t = 3.25, 4, 6, 8 h	116590	91103
23	3	1	MAP	4 samples t = 3.25, 4, 6, 8 h	18257.3	16923.3
23	3	2	MAP	4 samples t = 3.25, 4, 6, 8 h	40438	37690.7
23	3	3	MAP	4 samples t = 3.25, 4, 6, 8 h	74890.2	70736.6
23	3	4	MAP	4 samples t = 3.25, 4, 6, 8 h	93862.5	88749.5
23	3	1	NCA	4 samples t = 3.25, 4, 6, 8 h	18257.3	15951
23	3	2	NCA	4 samples t = 3.25, 4, 6, 8 h	45253	39348
23	3	3	NCA	4 samples t = 3.25, 4, 6, 8 h	85522.5	76219
23	3	4	NCA	4 samples t = 3.25, 4, 6, 8 h	97777.6	86864
23	4	1	MAP	4 samples t = 3.25, 4, 6, 8 h	19343.4	17724.1
23	4	2	MAP	4 samples t = 3.25, 4, 6, 8 h	48497.4	45478.4
23	4	3	MAP	4 samples t = 3.25, 4, 6, 8 h	73136.5	69979.3
23	4	4	MAP	4 samples t = 3.25, 4, 6, 8 h	94079.5	90206.1
23	4	1	NCA	4 samples t = 3.25, 4, 6, 8 h	19343.4	16720
23	4	2	NCA	4 samples t = 3.25, 4, 6, 8 h	56229.4	50375
23	4	3	NCA	4 samples t = 3.25, 4, 6, 8 h	77504.7	71184
23	4	4	NCA	4 samples t = 3.25, 4, 6, 8 h	96175.1	88059
23	5	1	MAP	4 samples t = 3.25, 4, 6, 8 h	14497.3	13491.9
23	5	2	MAP	4 samples t = 3.25, 4, 6, 8 h	36895.1	34097.2
23	5	3	MAP	4 samples t = 3.25, 4, 6, 8 h	63299.9	58790.3
23	5	4	MAP	4 samples t = 3.25, 4, 6, 8 h	98872.1	93143
23	5	1	NCA	4 samples t = 3.25, 4, 6, 8 h	14497.3	12189
23	5	2	NCA	4 samples t = 3.25, 4, 6, 8 h	45610.5	37590
23	5	3	NCA	4 samples t = 3.25, 4, 6, 8 h	77839.1	64803
23	5	4	NCA	4 samples t = 3.25, 4, 6, 8 h	112717	95886
23	6	1	MAP	4 samples t = 3.25, 4, 6, 8 h	23281.6	21964.4
23	6	2	MAP	4 samples t = 3.25, 4, 6, 8 h	41965	40063
23	6	3	MAP	4 samples t = 3.25, 4, 6, 8 h	73993.4	70526.8
23	6	4	MAP	4 samples t = 3.25, 4, 6, 8 h	97555.5	93399.3
23	6	1	NCA	4 samples t = 3.25, 4, 6, 8 h	23281.6	21532
23	6	2	NCA	4 samples t = 3.25, 4, 6, 8 h	43710.7	40105
23	6	3	NCA	4 samples t = 3.25, 4, 6, 8 h	82355.4	77459
23	6	4	NCA	4 samples t = 3.25, 4, 6, 8 h	96079	90272
23	7	1	MAP	4 samples t = 3.25, 4, 6, 8 h	18192.1	17419.3
23	7	2	MAP	4 samples t = 3.25, 4, 6, 8 h	43371	41552.6
23	7	3	MAP	4 samples t = 3.25, 4, 6, 8 h	68252.3	65873.8
23	7	4	MAP	4 samples t = 3.25, 4, 6, 8 h	90104.4	87631.2
23	7	1	NCA	4 samples t = 3.25, 4, 6, 8 h	18192.1	16227
23	7	2	NCA	4 samples t = 3.25, 4, 6, 8 h	49584.9	44745
23	7	3	NCA	4 samples t = 3.25, 4, 6, 8 h	74368.4	67868
23	7	4	NCA	4 samples t = 3.25, 4, 6, 8 h	95332.6	87641
23	8	1	MAP	4 samples t = 3.25, 4, 6, 8 h	21373.5	19841.9
23	8	2	MAP	4 samples t = 3.25, 4, 6, 8 h	44820.5	41890.1
23	8	3	MAP	4 samples t = 3.25, 4, 6, 8 h	59101.2	54647.8
23	8	4	MAP	4 samples t = 3.25, 4, 6, 8 h	101661	95825.3
23	8	1	NCA	4 samples t = 3.25, 4, 6, 8 h	21373.5	18959
23	8	2	NCA	4 samples t = 3.25, 4, 6, 8 h	48912.5	43326
23	8	3	NCA	4 samples t = 3.25, 4, 6, 8 h	64260.5	55005
23	8	4	NCA	4 samples t = 3.25, 4, 6, 8 h	142993	129075
23	9	1	MAP	4 samples t = 3.25, 4, 6, 8 h	15047	14074.6
23	9	2	MAP	4 samples t = 3.25, 4, 6, 8 h	37310.6	35693.3
23	9	3	MAP	4 samples t = 3.25, 4, 6, 8 h	62618.8	60135.3
23	9	4	MAP	4 samples t = 3.25, 4, 6, 8 h	92343	88582.1
23	9	1	NCA	4 samples t = 3.25, 4, 6, 8 h	15047	12943
23	9	2	NCA	4 samples t = 3.25, 4, 6, 8 h	45007.8	39384
23	9	3	NCA	4 samples t = 3.25, 4, 6, 8 h	73723.7	64659
23	9	4	NCA	4 samples t = 3.25, 4, 6, 8 h	103726	91006
23	10	1	MAP	4 samples t = 3.25, 4, 6, 8 h	13132.2	12924.2
23	10	2	MAP	4 samples t = 3.25, 4, 6, 8 h	33283.7	32609.3
23	10	3	MAP	4 samples t = 3.25, 4, 6, 8 h	59429.1	58253.9
23	10	4	MAP	4 samples t = 3.25, 4, 6, 8 h	89366.9	86390
23	10	1	NCA	4 samples t = 3.25, 4, 6, 8 h	13132.2	11784
23	10	2	NCA	4 samples t = 3.25, 4, 6, 8 h	40676.2	35966
23	10	3	NCA	4 samples t = 3.25, 4, 6, 8 h	72798.4	64330
23	10	4	NCA	4 samples t = 3.25, 4, 6, 8 h	102204	89168
24	1	1	MAP	4 samples t = 3.25, 4, 6, 8 h	20462.8	18574.1
24	1	2	MAP	4 samples t = 3.25, 4, 6, 8 h	42653.3	39861.6
24	1	3	MAP	4 samples t = 3.25, 4, 6, 8 h	62056.3	58813.5
24	1	4	MAP	4 samples t = 3.25, 4, 6, 8 h	93675	88922.3
24	1	1	NCA	4 samples t = 3.25, 4, 6, 8 h	20462.8	17747
24	1	2	NCA	4 samples t = 3.25, 4, 6, 8 h	48874.3	43582
24	1	3	NCA	4 samples t = 3.25, 4, 6, 8 h	69352.2	62525
24	1	4	NCA	4 samples t = 3.25, 4, 6, 8 h	105346	95116
24	2	1	MAP	4 samples t = 3.25, 4, 6, 8 h	23743.1	22903.9
24	2	2	MAP	4 samples t = 3.25, 4, 6, 8 h	42120.1	39554.3
24	2	3	MAP	4 samples t = 3.25, 4, 6, 8 h	71793.4	67218.7
24	2	4	MAP	4 samples t = 3.25, 4, 6, 8 h	91737.1	86004.1
24	2	1	NCA	4 samples t = 3.25, 4, 6, 8 h	23743.1	22563
24	2	2	NCA	4 samples t = 3.25, 4, 6, 8 h	44840.3	40964
24	2	3	NCA	4 samples t = 3.25, 4, 6, 8 h	80774.1	73083
24	2	4	NCA	4 samples t = 3.25, 4, 6, 8 h	95655.7	86536
24	3	1	MAP	4 samples t = 3.25, 4, 6, 8 h	21657.7	21231.5
24	3	2	MAP	4 samples t = 3.25, 4, 6, 8 h	43821.4	42802.3
24	3	3	MAP	4 samples t = 3.25, 4, 6, 8 h	65237.9	62538.3
24	3	4	MAP	4 samples t = 3.25, 4, 6, 8 h	86606	82963.4
24	3	1	NCA	4 samples t = 3.25, 4, 6, 8 h	21657.7	20662
24	3	2	NCA	4 samples t = 3.25, 4, 6, 8 h	48658.4	45879
24	3	3	NCA	4 samples t = 3.25, 4, 6, 8 h	70606.6	65121
24	3	4	NCA	4 samples t = 3.25, 4, 6, 8 h	93856.4	86303
24	4	1	MAP	4 samples t = 3.25, 4, 6, 8 h	27459.8	22826.3
24	4	2	MAP	4 samples t = 3.25, 4, 6, 8 h	54920.3	46689.8
24	4	3	MAP	4 samples t = 3.25, 4, 6, 8 h	71886.3	60327.5
24	4	4	MAP	4 samples t = 3.25, 4, 6, 8 h	104287	87882.9
24	4	1	NCA	4 samples t = 3.25, 4, 6, 8 h	27459.8	22569
24	4	2	NCA	4 samples t = 3.25, 4, 6, 8 h	59384.4	49719
24	4	3	NCA	4 samples t = 3.25, 4, 6, 8 h	75347.4	62352
24	4	4	NCA	4 samples t = 3.25, 4, 6, 8 h	117936	97461
24	5	1	MAP	4 samples t = 3.25, 4, 6, 8 h	18601.3	17995.7
24	5	2	MAP	4 samples t = 3.25, 4, 6, 8 h	48244.5	47490.2
24	5	3	MAP	4 samples t = 3.25, 4, 6, 8 h	65622.1	63945.6
24	5	4	MAP	4 samples t = 3.25, 4, 6, 8 h	86897.2	84618.3
24	5	1	NCA	4 samples t = 3.25, 4, 6, 8 h	18601.3	17202
24	5	2	NCA	4 samples t = 3.25, 4, 6, 8 h	56540.1	54161
24	5	3	NCA	4 samples t = 3.25, 4, 6, 8 h	70330.6	66616
24	5	4	NCA	4 samples t = 3.25, 4, 6, 8 h	94169.7	88796
24	6	1	MAP	4 samples t = 3.25, 4, 6, 8 h	23730.4	20302.6
24	6	2	MAP	4 samples t = 3.25, 4, 6, 8 h	53840.6	46362.2
24	6	3	MAP	4 samples t = 3.25, 4, 6, 8 h	76488.2	65706.2
24	6	4	MAP	4 samples t = 3.25, 4, 6, 8 h	104425	90447.5
24	6	1	NCA	4 samples t = 3.25, 4, 6, 8 h	23730.4	19801
24	6	2	NCA	4 samples t = 3.25, 4, 6, 8 h	59995.6	50409
24	6	3	NCA	4 samples t = 3.25, 4, 6, 8 h	80333.2	67306
24	6	4	NCA	4 samples t = 3.25, 4, 6, 8 h	109541	92370
24	7	1	MAP	4 samples t = 3.25, 4, 6, 8 h	16966.2	14593.4
24	7	2	MAP	4 samples t = 3.25, 4, 6, 8 h	44562.2	40615.8
24	7	3	MAP	4 samples t = 3.25, 4, 6, 8 h	71328.4	64455.3
24	7	4	MAP	4 samples t = 3.25, 4, 6, 8 h	102665	93068
24	7	1	NCA	4 samples t = 3.25, 4, 6, 8 h	16966.2	13828
24	7	2	NCA	4 samples t = 3.25, 4, 6, 8 h	54374.3	47673
24	7	3	NCA	4 samples t = 3.25, 4, 6, 8 h	78366.5	68112
24	7	4	NCA	4 samples t = 3.25, 4, 6, 8 h	107383	93977
24	8	1	MAP	4 samples t = 3.25, 4, 6, 8 h	13000.6	11112
24	8	2	MAP	4 samples t = 3.25, 4, 6, 8 h	40880	36216.4
24	8	3	MAP	4 samples t = 3.25, 4, 6, 8 h	67956.9	59071
24	8	4	MAP	4 samples t = 3.25, 4, 6, 8 h	93981	81512.6
24	8	1	NCA	4 samples t = 3.25, 4, 6, 8 h	13000.6	10032
24	8	2	NCA	4 samples t = 3.25, 4, 6, 8 h	55582.2	46554
24	8	3	NCA	4 samples t = 3.25, 4, 6, 8 h	79862.2	65435
24	8	4	NCA	4 samples t = 3.25, 4, 6, 8 h	105231	85225
24	9	1	MAP	4 samples t = 3.25, 4, 6, 8 h	23052.7	21402.6
24	9	2	MAP	4 samples t = 3.25, 4, 6, 8 h	45984.1	43422.5
24	9	3	MAP	4 samples t = 3.25, 4, 6, 8 h	71808.9	68270.4
24	9	4	MAP	4 samples t = 3.25, 4, 6, 8 h	90270.5	86135
24	9	1	NCA	4 samples t = 3.25, 4, 6, 8 h	23052.7	20660
24	9	2	NCA	4 samples t = 3.25, 4, 6, 8 h	51104.6	46503
24	9	3	NCA	4 samples t = 3.25, 4, 6, 8 h	77214.1	70947
24	9	4	NCA	4 samples t = 3.25, 4, 6, 8 h	93380.5	86009
24	10	1	MAP	4 samples t = 3.25, 4, 6, 8 h	21772.7	19648.6
24	10	2	MAP	4 samples t = 3.25, 4, 6, 8 h	52286.3	48513.5
24	10	3	MAP	4 samples t = 3.25, 4, 6, 8 h	78718.8	73887.5
24	10	4	MAP	4 samples t = 3.25, 4, 6, 8 h	93536.6	87476.3
24	10	1	NCA	4 samples t = 3.25, 4, 6, 8 h	21772.7	19086
24	10	2	NCA	4 samples t = 3.25, 4, 6, 8 h	59387.1	55374
24	10	3	NCA	4 samples t = 3.25, 4, 6, 8 h	79410.9	73872
24	10	4	NCA	4 samples t = 3.25, 4, 6, 8 h	92795.5	85925
25	1	1	MAP	4 samples t = 3.25, 4, 6, 8 h	14519.6	13140.9
25	1	2	MAP	4 samples t = 3.25, 4, 6, 8 h	41731.2	39558.1
25	1	3	MAP	4 samples t = 3.25, 4, 6, 8 h	62582.1	59589.9
25	1	4	MAP	4 samples t = 3.25, 4, 6, 8 h	92209.2	86866.9
25	1	1	NCA	4 samples t = 3.25, 4, 6, 8 h	14519.6	11840
25	1	2	NCA	4 samples t = 3.25, 4, 6, 8 h	54377.2	48064
25	1	3	NCA	4 samples t = 3.25, 4, 6, 8 h	72950	64306
25	1	4	NCA	4 samples t = 3.25, 4, 6, 8 h	105483	91470
25	2	1	MAP	4 samples t = 3.25, 4, 6, 8 h	14060.6	13243.8
25	2	2	MAP	4 samples t = 3.25, 4, 6, 8 h	36671.6	35616.7
25	2	3	MAP	4 samples t = 3.25, 4, 6, 8 h	65454.8	63838.4
25	2	4	MAP	4 samples t = 3.25, 4, 6, 8 h	91785.4	89637.6
25	2	1	NCA	4 samples t = 3.25, 4, 6, 8 h	14060.6	12169
25	2	2	NCA	4 samples t = 3.25, 4, 6, 8 h	44855.6	40122
25	2	3	NCA	4 samples t = 3.25, 4, 6, 8 h	76400.2	69086
25	2	4	NCA	4 samples t = 3.25, 4, 6, 8 h	98418.6	89336
25	3	1	MAP	4 samples t = 3.25, 4, 6, 8 h	24856.4	22587.4
25	3	2	MAP	4 samples t = 3.25, 4, 6, 8 h	48208.5	43829.8
25	3	3	MAP	4 samples t = 3.25, 4, 6, 8 h	72559.3	66231.5
25	3	4	MAP	4 samples t = 3.25, 4, 6, 8 h	91305.8	82794.5
25	3	1	NCA	4 samples t = 3.25, 4, 6, 8 h	24856.4	22088
25	3	2	NCA	4 samples t = 3.25, 4, 6, 8 h	51428.1	45335
25	3	3	NCA	4 samples t = 3.25, 4, 6, 8 h	76859.6	67983
25	3	4	NCA	4 samples t = 3.25, 4, 6, 8 h	95251.1	83323
25	4	1	MAP	4 samples t = 3.25, 4, 6, 8 h	18604.1	16592.6
25	4	2	MAP	4 samples t = 3.25, 4, 6, 8 h	38869	34545.7
25	4	3	MAP	4 samples t = 3.25, 4, 6, 8 h	66647.6	60446.4
25	4	4	MAP	4 samples t = 3.25, 4, 6, 8 h	94141.8	84114.5
25	4	1	NCA	4 samples t = 3.25, 4, 6, 8 h	18604.1	15730
25	4	2	NCA	4 samples t = 3.25, 4, 6, 8 h	44252.7	36534
25	4	3	NCA	4 samples t = 3.25, 4, 6, 8 h	79590.4	67312
25	4	4	NCA	4 samples t = 3.25, 4, 6, 8 h	103439	86167
25	5	1	MAP	4 samples t = 3.25, 4, 6, 8 h	21217.6	19950.1
25	5	2	MAP	4 samples t = 3.25, 4, 6, 8 h	42153.8	40262.1
25	5	3	MAP	4 samples t = 3.25, 4, 6, 8 h	66327.4	63565.7
25	5	4	MAP	4 samples t = 3.25, 4, 6, 8 h	86591.8	82864.7
25	5	1	NCA	4 samples t = 3.25, 4, 6, 8 h	21217.6	19179
25	5	2	NCA	4 samples t = 3.25, 4, 6, 8 h	46201.3	41992
25	5	3	NCA	4 samples t = 3.25, 4, 6, 8 h	73252.4	66752
25	5	4	NCA	4 samples t = 3.25, 4, 6, 8 h	93017.7	84156
25	6	1	MAP	4 samples t = 3.25, 4, 6, 8 h	21994.9	18203.5
25	6	2	MAP	4 samples t = 3.25, 4, 6, 8 h	49886.4	42100.9
25	6	3	MAP	4 samples t = 3.25, 4, 6, 8 h	74656.6	62768.4
25	6	4	MAP	4 samples t = 3.25, 4, 6, 8 h	105618	89773.2
25	6	1	NCA	4 samples t = 3.25, 4, 6, 8 h	21994.9	17348
25	6	2	NCA	4 samples t = 3.25, 4, 6, 8 h	55864.9	45031
25	6	3	NCA	4 samples t = 3.25, 4, 6, 8 h	80465.4	64487
25	6	4	NCA	4 samples t = 3.25, 4, 6, 8 h	114544	92623
25	7	1	MAP	4 samples t = 3.25, 4, 6, 8 h	26037.7	21970.4
25	7	2	MAP	4 samples t = 3.25, 4, 6, 8 h	49958	43325.3
25	7	3	MAP	4 samples t = 3.25, 4, 6, 8 h	68979.1	59814.7
25	7	4	MAP	4 samples t = 3.25, 4, 6, 8 h	104317	89841.4
25	7	1	NCA	4 samples t = 3.25, 4, 6, 8 h	26037.7	21418
25	7	2	NCA	4 samples t = 3.25, 4, 6, 8 h	53461.1	45063
25	7	3	NCA	4 samples t = 3.25, 4, 6, 8 h	73227	61222
25	7	4	NCA	4 samples t = 3.25, 4, 6, 8 h	119207	98892
25	8	1	MAP	4 samples t = 3.25, 4, 6, 8 h	20207.8	19340.7
25	8	2	MAP	4 samples t = 3.25, 4, 6, 8 h	39855.5	38592.1
25	8	3	MAP	4 samples t = 3.25, 4, 6, 8 h	71802.2	70406.5
25	8	4	MAP	4 samples t = 3.25, 4, 6, 8 h	96910.4	94878.3
25	8	1	NCA	4 samples t = 3.25, 4, 6, 8 h	20207.8	18710
25	8	2	NCA	4 samples t = 3.25, 4, 6, 8 h	43122.5	39866
25	8	3	NCA	4 samples t = 3.25, 4, 6, 8 h	80390.4	76728
25	8	4	NCA	4 samples t = 3.25, 4, 6, 8 h	95528.8	91092
25	9	1	MAP	4 samples t = 3.25, 4, 6, 8 h	23906.2	22505.3
25	9	2	MAP	4 samples t = 3.25, 4, 6, 8 h	49703.9	47025.3
25	9	3	MAP	4 samples t = 3.25, 4, 6, 8 h	70135.9	67173.3
25	9	4	MAP	4 samples t = 3.25, 4, 6, 8 h	93311.7	89528.5
25	9	1	NCA	4 samples t = 3.25, 4, 6, 8 h	23906.2	21866
25	9	2	NCA	4 samples t = 3.25, 4, 6, 8 h	52946.9	48329
25	9	3	NCA	4 samples t = 3.25, 4, 6, 8 h	72801.8	67080
25	9	4	NCA	4 samples t = 3.25, 4, 6, 8 h	98286.5	90737
25	10	1	MAP	4 samples t = 3.25, 4, 6, 8 h	28077.7	26786.2
25	10	2	MAP	4 samples t = 3.25, 4, 6, 8 h	46460.7	44197.6
25	10	3	MAP	4 samples t = 3.25, 4, 6, 8 h	68823.9	66618.1
25	10	4	MAP	4 samples t = 3.25, 4, 6, 8 h	86920.6	84217.8
25	10	1	NCA	4 samples t = 3.25, 4, 6, 8 h	28077.7	27063
25	10	2	NCA	4 samples t = 3.25, 4, 6, 8 h	46874.6	44227
25	10	3	NCA	4 samples t = 3.25, 4, 6, 8 h	72742.4	69259
[truncated: 115,705 more rows]

## Sheet: doses
patient_id	iter	dose_nr	method	n_tdms	dose
1	1	1	NCA	4 samples t = 3.25, 4, 6, 8 h	229.1
1	2	1	NCA	4 samples t = 3.25, 4, 6, 8 h	229.1
1	3	1	NCA	4 samples t = 3.25, 4, 6, 8 h	229.1
1	4	1	NCA	4 samples t = 3.25, 4, 6, 8 h	229.1
1	5	1	NCA	4 samples t = 3.25, 4, 6, 8 h	229.1
1	6	1	NCA	4 samples t = 3.25, 4, 6, 8 h	229.1
1	7	1	NCA	4 samples t = 3.25, 4, 6, 8 h	229.1
1	8	1	NCA	4 samples t = 3.25, 4, 6, 8 h	229.1
1	9	1	NCA	4 samples t = 3.25, 4, 6, 8 h	229.1
1	10	1	NCA	4 samples t = 3.25, 4, 6, 8 h	229.1
1	1	1	MAP	4 samples t = 3.25, 4, 6, 8 h	229.1
1	2	1	MAP	4 samples t = 3.25, 4, 6, 8 h	229.1
1	3	1	MAP	4 samples t = 3.25, 4, 6, 8 h	229.1
1	4	1	MAP	4 samples t = 3.25, 4, 6, 8 h	229.1
1	5	1	MAP	4 samples t = 3.25, 4, 6, 8 h	229.1
1	6	1	MAP	4 samples t = 3.25, 4, 6, 8 h	229.1
1	7	1	MAP	4 samples t = 3.25, 4, 6, 8 h	229.1
1	8	1	MAP	4 samples t = 3.25, 4, 6, 8 h	229.1
1	9	1	MAP	4 samples t = 3.25, 4, 6, 8 h	229.1
1	10	1	MAP	4 samples t = 3.25, 4, 6, 8 h	229.1
1	1	2	NCA	4 samples t = 3.25, 4, 6, 8 h	296.275
1	2	2	NCA	4 samples t = 3.25, 4, 6, 8 h	335.092
1	3	2	NCA	4 samples t = 3.25, 4, 6, 8 h	425.093
1	4	2	NCA	4 samples t = 3.25, 4, 6, 8 h	289.705
1	5	2	NCA	4 samples t = 3.25, 4, 6, 8 h	221.282
1	6	2	NCA	4 samples t = 3.25, 4, 6, 8 h	148.204
1	7	2	NCA	4 samples t = 3.25, 4, 6, 8 h	519.524
1	8	2	NCA	4 samples t = 3.25, 4, 6, 8 h	251.45
1	9	2	NCA	4 samples t = 3.25, 4, 6, 8 h	327.737
1	10	2	NCA	4 samples t = 3.25, 4, 6, 8 h	187.908
1	1	2	MAP	4 samples t = 3.25, 4, 6, 8 h	244.825
1	2	2	MAP	4 samples t = 3.25, 4, 6, 8 h	262.918
1	3	2	MAP	4 samples t = 3.25, 4, 6, 8 h	313.964
1	4	2	MAP	4 samples t = 3.25, 4, 6, 8 h	236.685
1	5	2	MAP	4 samples t = 3.25, 4, 6, 8 h	195.661
1	6	2	MAP	4 samples t = 3.25, 4, 6, 8 h	139.551
1	7	2	MAP	4 samples t = 3.25, 4, 6, 8 h	353.154
1	8	2	MAP	4 samples t = 3.25, 4, 6, 8 h	213.426
1	9	2	MAP	4 samples t = 3.25, 4, 6, 8 h	261.794
1	10	2	MAP	4 samples t = 3.25, 4, 6, 8 h	167.391
1	1	3	NCA	4 samples t = 3.25, 4, 6, 8 h	233.388
1	2	3	NCA	4 samples t = 3.25, 4, 6, 8 h	189.625
1	3	3	NCA	4 samples t = 3.25, 4, 6, 8 h	323.154
1	4	3	NCA	4 samples t = 3.25, 4, 6, 8 h	163.091
1	5	3	NCA	4 samples t = 3.25, 4, 6, 8 h	259.598
1	6	3	NCA	4 samples t = 3.25, 4, 6, 8 h	151.717
1	7	3	NCA	4 samples t = 3.25, 4, 6, 8 h	522.981
1	8	3	NCA	4 samples t = 3.25, 4, 6, 8 h	191.939
1	9	3	NCA	4 samples t = 3.25, 4, 6, 8 h	187.256
1	10	3	NCA	4 samples t = 3.25, 4, 6, 8 h	152.066
1	1	3	MAP	4 samples t = 3.25, 4, 6, 8 h	241.683
1	2	3	MAP	4 samples t = 3.25, 4, 6, 8 h	222.11
1	3	3	MAP	4 samples t = 3.25, 4, 6, 8 h	324.257
1	4	3	MAP	4 samples t = 3.25, 4, 6, 8 h	193.894
1	5	3	MAP	4 samples t = 3.25, 4, 6, 8 h	230.815
1	6	3	MAP	4 samples t = 3.25, 4, 6, 8 h	147.207
1	7	3	MAP	4 samples t = 3.25, 4, 6, 8 h	442.454
1	8	3	MAP	4 samples t = 3.25, 4, 6, 8 h	203.62
1	9	3	MAP	4 samples t = 3.25, 4, 6, 8 h	218.868
1	10	3	MAP	4 samples t = 3.25, 4, 6, 8 h	157.365
1	1	4	NCA	4 samples t = 3.25, 4, 6, 8 h	208.781
1	2	4	NCA	4 samples t = 3.25, 4, 6, 8 h	158.464
1	3	4	NCA	4 samples t = 3.25, 4, 6, 8 h	285.02
1	4	4	NCA	4 samples t = 3.25, 4, 6, 8 h	118.13
1	5	4	NCA	4 samples t = 3.25, 4, 6, 8 h	112.846
1	6	4	NCA	4 samples t = 3.25, 4, 6, 8 h	248.908
1	7	4	NCA	4 samples t = 3.25, 4, 6, 8 h	167.315
1	8	4	NCA	4 samples t = 3.25, 4, 6, 8 h	159.217
1	9	4	NCA	4 samples t = 3.25, 4, 6, 8 h	167.323
1	10	4	NCA	4 samples t = 3.25, 4, 6, 8 h	235.974
1	1	4	MAP	4 samples t = 3.25, 4, 6, 8 h	224.517
1	2	4	MAP	4 samples t = 3.25, 4, 6, 8 h	180.41
1	3	4	MAP	4 samples t = 3.25, 4, 6, 8 h	319.484
1	4	4	MAP	4 samples t = 3.25, 4, 6, 8 h	134.723
1	5	4	MAP	4 samples t = 3.25, 4, 6, 8 h	164.939
1	6	4	MAP	4 samples t = 3.25, 4, 6, 8 h	205.311
1	7	4	MAP	4 samples t = 3.25, 4, 6, 8 h	329.13
1	8	4	MAP	4 samples t = 3.25, 4, 6, 8 h	176.952
1	9	4	MAP	4 samples t = 3.25, 4, 6, 8 h	188.923
1	10	4	MAP	4 samples t = 3.25, 4, 6, 8 h	200.391
2	1	1	NCA	4 samples t = 3.25, 4, 6, 8 h	125.4
2	2	1	NCA	4 samples t = 3.25, 4, 6, 8 h	125.4
2	3	1	NCA	4 samples t = 3.25, 4, 6, 8 h	125.4
2	4	1	NCA	4 samples t = 3.25, 4, 6, 8 h	125.4
2	5	1	NCA	4 samples t = 3.25, 4, 6, 8 h	125.4
2	6	1	NCA	4 samples t = 3.25, 4, 6, 8 h	125.4
2	7	1	NCA	4 samples t = 3.25, 4, 6, 8 h	125.4
2	8	1	NCA	4 samples t = 3.25, 4, 6, 8 h	125.4
2	9	1	NCA	4 samples t = 3.25, 4, 6, 8 h	125.4
2	10	1	NCA	4 samples t = 3.25, 4, 6, 8 h	125.4
2	1	1	MAP	4 samples t = 3.25, 4, 6, 8 h	125.4
2	2	1	MAP	4 samples t = 3.25, 4, 6, 8 h	125.4
2	3	1	MAP	4 samples t = 3.25, 4, 6, 8 h	125.4
2	4	1	MAP	4 samples t = 3.25, 4, 6, 8 h	125.4
2	5	1	MAP	4 samples t = 3.25, 4, 6, 8 h	125.4
2	6	1	MAP	4 samples t = 3.25, 4, 6, 8 h	125.4
2	7	1	MAP	4 samples t = 3.25, 4, 6, 8 h	125.4
2	8	1	MAP	4 samples t = 3.25, 4, 6, 8 h	125.4
2	9	1	MAP	4 samples t = 3.25, 4, 6, 8 h	125.4
2	10	1	MAP	4 samples t = 3.25, 4, 6, 8 h	125.4
2	1	2	NCA	4 samples t = 3.25, 4, 6, 8 h	204.291
2	2	2	NCA	4 samples t = 3.25, 4, 6, 8 h	183.753
2	3	2	NCA	4 samples t = 3.25, 4, 6, 8 h	237.239
2	4	2	NCA	4 samples t = 3.25, 4, 6, 8 h	163.628
2	5	2	NCA	4 samples t = 3.25, 4, 6, 8 h	136.646
2	6	2	NCA	4 samples t = 3.25, 4, 6, 8 h	207.554
2	7	2	NCA	4 samples t = 3.25, 4, 6, 8 h	197.787
2	8	2	NCA	4 samples t = 3.25, 4, 6, 8 h	135.477
2	9	2	NCA	4 samples t = 3.25, 4, 6, 8 h	165.381
2	10	2	NCA	4 samples t = 3.25, 4, 6, 8 h	290.855
2	1	2	MAP	4 samples t = 3.25, 4, 6, 8 h	159.713
2	2	2	MAP	4 samples t = 3.25, 4, 6, 8 h	158.477
2	3	2	MAP	4 samples t = 3.25, 4, 6, 8 h	189.216
2	4	2	MAP	4 samples t = 3.25, 4, 6, 8 h	138.243
2	5	2	MAP	4 samples t = 3.25, 4, 6, 8 h	125.203
2	6	2	MAP	4 samples t = 3.25, 4, 6, 8 h	177.008
2	7	2	MAP	4 samples t = 3.25, 4, 6, 8 h	157.751
2	8	2	MAP	4 samples t = 3.25, 4, 6, 8 h	121.562
2	9	2	MAP	4 samples t = 3.25, 4, 6, 8 h	151.912
2	10	2	MAP	4 samples t = 3.25, 4, 6, 8 h	220.779
2	1	3	NCA	4 samples t = 3.25, 4, 6, 8 h	248.486
2	2	3	NCA	4 samples t = 3.25, 4, 6, 8 h	188.38
2	3	3	NCA	4 samples t = 3.25, 4, 6, 8 h	180.275
2	4	3	NCA	4 samples t = 3.25, 4, 6, 8 h	165.022
2	5	3	NCA	4 samples t = 3.25, 4, 6, 8 h	140.246
2	6	3	NCA	4 samples t = 3.25, 4, 6, 8 h	237.521
2	7	3	NCA	4 samples t = 3.25, 4, 6, 8 h	199.814
2	8	3	NCA	4 samples t = 3.25, 4, 6, 8 h	113.953
2	9	3	NCA	4 samples t = 3.25, 4, 6, 8 h	120.305
2	10	3	NCA	4 samples t = 3.25, 4, 6, 8 h	316.048
2	1	3	MAP	4 samples t = 3.25, 4, 6, 8 h	198.968
2	2	3	MAP	4 samples t = 3.25, 4, 6, 8 h	171.199
2	3	3	MAP	4 samples t = 3.25, 4, 6, 8 h	183.956
2	4	3	MAP	4 samples t = 3.25, 4, 6, 8 h	153.822
2	5	3	MAP	4 samples t = 3.25, 4, 6, 8 h	129.564
2	6	3	MAP	4 samples t = 3.25, 4, 6, 8 h	206.908
2	7	3	MAP	4 samples t = 3.25, 4, 6, 8 h	180.839
2	8	3	MAP	4 samples t = 3.25, 4, 6, 8 h	116.954
2	9	3	MAP	4 samples t = 3.25, 4, 6, 8 h	132.437
2	10	3	MAP	4 samples t = 3.25, 4, 6, 8 h	266.109
2	1	4	NCA	4 samples t = 3.25, 4, 6, 8 h	138.628
2	2	4	NCA	4 samples t = 3.25, 4, 6, 8 h	193.987
2	3	4	NCA	4 samples t = 3.25, 4, 6, 8 h	201.967
2	4	4	NCA	4 samples t = 3.25, 4, 6, 8 h	146.558
2	5	4	NCA	4 samples t = 3.25, 4, 6, 8 h	148.222
2	6	4	NCA	4 samples t = 3.25, 4, 6, 8 h	289.311
2	7	4	NCA	4 samples t = 3.25, 4, 6, 8 h	130.7
2	8	4	NCA	4 samples t = 3.25, 4, 6, 8 h	149.817
2	9	4	NCA	4 samples t = 3.25, 4, 6, 8 h	167.634
2	10	4	NCA	4 samples t = 3.25, 4, 6, 8 h	218.05
2	1	4	MAP	4 samples t = 3.25, 4, 6, 8 h	186.949
2	2	4	MAP	4 samples t = 3.25, 4, 6, 8 h	188.034
2	3	4	MAP	4 samples t = 3.25, 4, 6, 8 h	197.277
2	4	4	MAP	4 samples t = 3.25, 4, 6, 8 h	154.89
2	5	4	MAP	4 samples t = 3.25, 4, 6, 8 h	143.338
2	6	4	MAP	4 samples t = 3.25, 4, 6, 8 h	258.817
2	7	4	MAP	4 samples t = 3.25, 4, 6, 8 h	161.704
2	8	4	MAP	4 samples t = 3.25, 4, 6, 8 h	132.934
2	9	4	MAP	4 samples t = 3.25, 4, 6, 8 h	151.108
2	10	4	MAP	4 samples t = 3.25, 4, 6, 8 h	267.489
3	1	1	NCA	4 samples t = 3.25, 4, 6, 8 h	85.8
3	2	1	NCA	4 samples t = 3.25, 4, 6, 8 h	85.8
3	3	1	NCA	4 samples t = 3.25, 4, 6, 8 h	85.8
3	4	1	NCA	4 samples t = 3.25, 4, 6, 8 h	85.8
3	5	1	NCA	4 samples t = 3.25, 4, 6, 8 h	85.8
3	6	1	NCA	4 samples t = 3.25, 4, 6, 8 h	85.8
3	7	1	NCA	4 samples t = 3.25, 4, 6, 8 h	85.8
3	8	1	NCA	4 samples t = 3.25, 4, 6, 8 h	85.8
3	9	1	NCA	4 samples t = 3.25, 4, 6, 8 h	85.8
3	10	1	NCA	4 samples t = 3.25, 4, 6, 8 h	85.8
3	1	1	MAP	4 samples t = 3.25, 4, 6, 8 h	85.8
3	2	1	MAP	4 samples t = 3.25, 4, 6, 8 h	85.8
3	3	1	MAP	4 samples t = 3.25, 4, 6, 8 h	85.8
3	4	1	MAP	4 samples t = 3.25, 4, 6, 8 h	85.8
3	5	1	MAP	4 samples t = 3.25, 4, 6, 8 h	85.8
3	6	1	MAP	4 samples t = 3.25, 4, 6, 8 h	85.8
3	7	1	MAP	4 samples t = 3.25, 4, 6, 8 h	85.8
3	8	1	MAP	4 samples t = 3.25, 4, 6, 8 h	85.8
3	9	1	MAP	4 samples t = 3.25, 4, 6, 8 h	85.8
3	10	1	MAP	4 samples t = 3.25, 4, 6, 8 h	85.8
3	1	2	NCA	4 samples t = 3.25, 4, 6, 8 h	284.044
3	2	2	NCA	4 samples t = 3.25, 4, 6, 8 h	207.633
3	3	2	NCA	4 samples t = 3.25, 4, 6, 8 h	172.117
3	4	2	NCA	4 samples t = 3.25, 4, 6, 8 h	109.224
3	5	2	NCA	4 samples t = 3.25, 4, 6, 8 h	199.753
3	6	2	NCA	4 samples t = 3.25, 4, 6, 8 h	209.403
3	7	2	NCA	4 samples t = 3.25, 4, 6, 8 h	221.887
3	8	2	NCA	4 samples t = 3.25, 4, 6, 8 h	87.023
3	9	2	NCA	4 samples t = 3.25, 4, 6, 8 h	224.274
3	10	2	NCA	4 samples t = 3.25, 4, 6, 8 h	134.27
3	1	2	MAP	4 samples t = 3.25, 4, 6, 8 h	184.669
3	2	2	MAP	4 samples t = 3.25, 4, 6, 8 h	151.303
3	3	2	MAP	4 samples t = 3.25, 4, 6, 8 h	133.012
3	4	2	MAP	4 samples t = 3.25, 4, 6, 8 h	99.9301
3	5	2	MAP	4 samples t = 3.25, 4, 6, 8 h	148.106
3	6	2	MAP	4 samples t = 3.25, 4, 6, 8 h	149.865
3	7	2	MAP	4 samples t = 3.25, 4, 6, 8 h	157.483
3	8	2	MAP	4 samples t = 3.25, 4, 6, 8 h	81.3881
3	9	2	MAP	4 samples t = 3.25, 4, 6, 8 h	158.512
3	10	2	MAP	4 samples t = 3.25, 4, 6, 8 h	113.953
3	1	3	NCA	4 samples t = 3.25, 4, 6, 8 h	216.207
3	2	3	NCA	4 samples t = 3.25, 4, 6, 8 h	158.072
3	3	3	NCA	4 samples t = 3.25, 4, 6, 8 h	96.0447
3	4	3	NCA	4 samples t = 3.25, 4, 6, 8 h	83.8981
3	5	3	NCA	4 samples t = 3.25, 4, 6, 8 h	203.953
3	6	3	NCA	4 samples t = 3.25, 4, 6, 8 h	172.413
3	7	3	NCA	4 samples t = 3.25, 4, 6, 8 h	185.258
3	8	3	NCA	4 samples t = 3.25, 4, 6, 8 h	100.56
3	9	3	NCA	4 samples t = 3.25, 4, 6, 8 h	205.395
3	10	3	NCA	4 samples t = 3.25, 4, 6, 8 h	114.439
3	1	3	MAP	4 samples t = 3.25, 4, 6, 8 h	210.132
3	2	3	MAP	4 samples t = 3.25, 4, 6, 8 h	158.465
3	3	3	MAP	4 samples t = 3.25, 4, 6, 8 h	115.028
3	4	3	MAP	4 samples t = 3.25, 4, 6, 8 h	89.5908
3	5	3	MAP	4 samples t = 3.25, 4, 6, 8 h	178.947
3	6	3	MAP	4 samples t = 3.25, 4, 6, 8 h	165.489
3	7	3	MAP	4 samples t = 3.25, 4, 6, 8 h	172.674
3	8	3	MAP	4 samples t = 3.25, 4, 6, 8 h	89.7717
3	9	3	MAP	4 samples t = 3.25, 4, 6, 8 h	184.676
3	10	3	MAP	4 samples t = 3.25, 4, 6, 8 h	113.992
3	1	4	NCA	4 samples t = 3.25, 4, 6, 8 h	213.908
3	2	4	NCA	4 samples t = 3.25, 4, 6, 8 h	146.952
3	3	4	NCA	4 samples t = 3.25, 4, 6, 8 h	133.869
3	4	4	NCA	4 samples t = 3.25, 4, 6, 8 h	111.549
3	5	4	NCA	4 samples t = 3.25, 4, 6, 8 h	253.718
3	6	4	NCA	4 samples t = 3.25, 4, 6, 8 h	114.111
3	7	4	NCA	4 samples t = 3.25, 4, 6, 8 h	100.866
3	8	4	NCA	4 samples t = 3.25, 4, 6, 8 h	126.497
3	9	4	NCA	4 samples t = 3.25, 4, 6, 8 h	224.501
3	10	4	NCA	4 samples t = 3.25, 4, 6, 8 h	70.2281
3	1	4	MAP	4 samples t = 3.25, 4, 6, 8 h	227.756
3	2	4	MAP	4 samples t = 3.25, 4, 6, 8 h	159.594
3	3	4	MAP	4 samples t = 3.25, 4, 6, 8 h	126.852
3	4	4	MAP	4 samples t = 3.25, 4, 6, 8 h	99.5439
3	5	4	MAP	4 samples t = 3.25, 4, 6, 8 h	227.391
3	6	4	MAP	4 samples t = 3.25, 4, 6, 8 h	143.447
3	7	4	MAP	4 samples t = 3.25, 4, 6, 8 h	137.675
3	8	4	MAP	4 samples t = 3.25, 4, 6, 8 h	110.157
3	9	4	MAP	4 samples t = 3.25, 4, 6, 8 h	217.917
3	10	4	MAP	4 samples t = 3.25, 4, 6, 8 h	84.5568
4	1	1	NCA	4 samples t = 3.25, 4, 6, 8 h	229.1
4	2	1	NCA	4 samples t = 3.25, 4, 6, 8 h	229.1
4	3	1	NCA	4 samples t = 3.25, 4, 6, 8 h	229.1
4	4	1	NCA	4 samples t = 3.25, 4, 6, 8 h	229.1
4	5	1	NCA	4 samples t = 3.25, 4, 6, 8 h	229.1
4	6	1	NCA	4 samples t = 3.25, 4, 6, 8 h	229.1
4	7	1	NCA	4 samples t = 3.25, 4, 6, 8 h	229.1
4	8	1	NCA	4 samples t = 3.25, 4, 6, 8 h	229.1
4	9	1	NCA	4 samples t = 3.25, 4, 6, 8 h	229.1
4	10	1	NCA	4 samples t = 3.25, 4, 6, 8 h	229.1
4	1	1	MAP	4 samples t = 3.25, 4, 6, 8 h	229.1
4	2	1	MAP	4 samples t = 3.25, 4, 6, 8 h	229.1
4	3	1	MAP	4 samples t = 3.25, 4, 6, 8 h	229.1
4	4	1	MAP	4 samples t = 3.25, 4, 6, 8 h	229.1
4	5	1	MAP	4 samples t = 3.25, 4, 6, 8 h	229.1
4	6	1	MAP	4 samples t = 3.25, 4, 6, 8 h	229.1
4	7	1	MAP	4 samples t = 3.25, 4, 6, 8 h	229.1
4	8	1	MAP	4 samples t = 3.25, 4, 6, 8 h	229.1
4	9	1	MAP	4 samples t = 3.25, 4, 6, 8 h	229.1
4	10	1	MAP	4 samples t = 3.25, 4, 6, 8 h	229.1
4	1	2	NCA	4 samples t = 3.25, 4, 6, 8 h	270.895
4	2	2	NCA	4 samples t = 3.25, 4, 6, 8 h	247.282
4	3	2	NCA	4 samples t = 3.25, 4, 6, 8 h	433.386
4	4	2	NCA	4 samples t = 3.25, 4, 6, 8 h	394.613
4	5	2	NCA	4 samples t = 3.25, 4, 6, 8 h	449.977
4	6	2	NCA	4 samples t = 3.25, 4, 6, 8 h	381.956
4	7	2	NCA	4 samples t = 3.25, 4, 6, 8 h	223.516
4	8	2	NCA	4 samples t = 3.25, 4, 6, 8 h	268.577
4	9	2	NCA	4 samples t = 3.25, 4, 6, 8 h	289.92
4	10	2	NCA	4 samples t = 3.25, 4, 6, 8 h	207.231
4	1	2	MAP	4 samples t = 3.25, 4, 6, 8 h	223.094
4	2	2	MAP	4 samples t = 3.25, 4, 6, 8 h	211.369
4	3	2	MAP	4 samples t = 3.25, 4, 6, 8 h	313.517
4	4	2	MAP	4 samples t = 3.25, 4, 6, 8 h	306.144
4	5	2	MAP	4 samples t = 3.25, 4, 6, 8 h	328.637
4	6	2	MAP	4 samples t = 3.25, 4, 6, 8 h	296.601
4	7	2	MAP	4 samples t = 3.25, 4, 6, 8 h	197.7
4	8	2	MAP	4 samples t = 3.25, 4, 6, 8 h	220.372
4	9	2	MAP	4 samples t = 3.25, 4, 6, 8 h	244.12
4	10	2	MAP	4 samples t = 3.25, 4, 6, 8 h	182.949
4	1	3	NCA	4 samples t = 3.25, 4, 6, 8 h	315.973
4	2	3	NCA	4 samples t = 3.25, 4, 6, 8 h	282.651
4	3	3	NCA	4 samples t = 3.25, 4, 6, 8 h	353.768
4	4	3	NCA	4 samples t = 3.25, 4, 6, 8 h	370.252
4	5	3	NCA	4 samples t = 3.25, 4, 6, 8 h	412.829
4	6	3	NCA	4 samples t = 3.25, 4, 6, 8 h	490.822
4	7	3	NCA	4 samples t = 3.25, 4, 6, 8 h	235.462
4	8	3	NCA	4 samples t = 3.25, 4, 6, 8 h	321.552
4	9	3	NCA	4 samples t = 3.25, 4, 6, 8 h	208.765
4	10	3	NCA	4 samples t = 3.25, 4, 6, 8 h	312.197
4	1	3	MAP	4 samples t = 3.25, 4, 6, 8 h	267.695
4	2	3	MAP	4 samples t = 3.25, 4, 6, 8 h	247.905
4	3	3	MAP	4 samples t = 3.25, 4, 6, 8 h	345.289
4	4	3	MAP	4 samples t = 3.25, 4, 6, 8 h	349.771
4	5	3	MAP	4 samples t = 3.25, 4, 6, 8 h	374.109
4	6	3	MAP	4 samples t = 3.25, 4, 6, 8 h	390.539
4	7	3	MAP	4 samples t = 3.25, 4, 6, 8 h	221.171
4	8	3	MAP	4 samples t = 3.25, 4, 6, 8 h	271.321
4	9	3	MAP	4 samples t = 3.25, 4, 6, 8 h	227.14
4	10	3	MAP	4 samples t = 3.25, 4, 6, 8 h	244.402
4	1	4	NCA	4 samples t = 3.25, 4, 6, 8 h	213.435
4	2	4	NCA	4 samples t = 3.25, 4, 6, 8 h	142.408
4	3	4	NCA	4 samples t = 3.25, 4, 6, 8 h	318.157
4	4	4	NCA	4 samples t = 3.25, 4, 6, 8 h	206.892
4	5	4	NCA	4 samples t = 3.25, 4, 6, 8 h	233.843
4	6	4	NCA	4 samples t = 3.25, 4, 6, 8 h	455.688
4	7	4	NCA	4 samples t = 3.25, 4, 6, 8 h	216.722
4	8	4	NCA	4 samples t = 3.25, 4, 6, 8 h	112.795
4	9	4	NCA	4 samples t = 3.25, 4, 6, 8 h	243.948
4	10	4	NCA	4 samples t = 3.25, 4, 6, 8 h	178.728
4	1	4	MAP	4 samples t = 3.25, 4, 6, 8 h	256.788
4	2	4	MAP	4 samples t = 3.25, 4, 6, 8 h	202.954
4	3	4	MAP	4 samples t = 3.25, 4, 6, 8 h	355.741
4	4	4	MAP	4 samples t = 3.25, 4, 6, 8 h	282.973
4	5	4	MAP	4 samples t = 3.25, 4, 6, 8 h	322.991
4	6	4	MAP	4 samples t = 3.25, 4, 6, 8 h	475.598
4	7	4	MAP	4 samples t = 3.25, 4, 6, 8 h	227.362
4	8	4	MAP	4 samples t = 3.25, 4, 6, 8 h	195.414
4	9	4	MAP	4 samples t = 3.25, 4, 6, 8 h	242.851
4	10	4	MAP	4 samples t = 3.25, 4, 6, 8 h	236.285
5	1	1	NCA	4 samples t = 3.25, 4, 6, 8 h	38.1
5	2	1	NCA	4 samples t = 3.25, 4, 6, 8 h	38.1
5	3	1	NCA	4 samples t = 3.25, 4, 6, 8 h	38.1
5	4	1	NCA	4 samples t = 3.25, 4, 6, 8 h	38.1
5	5	1	NCA	4 samples t = 3.25, 4, 6, 8 h	38.1
5	6	1	NCA	4 samples t = 3.25, 4, 6, 8 h	38.1
5	7	1	NCA	4 samples t = 3.25, 4, 6, 8 h	38.1
5	8	1	NCA	4 samples t = 3.25, 4, 6, 8 h	38.1
5	9	1	NCA	4 samples t = 3.25, 4, 6, 8 h	38.1
5	10	1	NCA	4 samples t = 3.25, 4, 6, 8 h	38.1
5	1	1	MAP	4 samples t = 3.25, 4, 6, 8 h	38.1
5	2	1	MAP	4 samples t = 3.25, 4, 6, 8 h	38.1
5	3	1	MAP	4 samples t = 3.25, 4, 6, 8 h	38.1
5	4	1	MAP	4 samples t = 3.25, 4, 6, 8 h	38.1
5	5	1	MAP	4 samples t = 3.25, 4, 6, 8 h	38.1
5	6	1	MAP	4 samples t = 3.25, 4, 6, 8 h	38.1
5	7	1	MAP	4 samples t = 3.25, 4, 6, 8 h	38.1
5	8	1	MAP	4 samples t = 3.25, 4, 6, 8 h	38.1
5	9	1	MAP	4 samples t = 3.25, 4, 6, 8 h	38.1
5	10	1	MAP	4 samples t = 3.25, 4, 6, 8 h	38.1
5	1	2	NCA	4 samples t = 3.25, 4, 6, 8 h	93.202
5	2	2	NCA	4 samples t = 3.25, 4, 6, 8 h	73.3045
5	3	2	NCA	4 samples t = 3.25, 4, 6, 8 h	64.9336
5	4	2	NCA	4 samples t = 3.25, 4, 6, 8 h	57.8643
5	5	2	NCA	4 samples t = 3.25, 4, 6, 8 h	57.0973
5	6	2	NCA	4 samples t = 3.25, 4, 6, 8 h	100.772
5	7	2	NCA	4 samples t = 3.25, 4, 6, 8 h	79.2106
5	8	2	NCA	4 samples t = 3.25, 4, 6, 8 h	59.1506
5	9	2	NCA	4 samples t = 3.25, 4, 6, 8 h	50.0712
5	10	2	NCA	4 samples t = 3.25, 4, 6, 8 h	54.4958
5	1	2	MAP	4 samples t = 3.25, 4, 6, 8 h	71.303
5	2	2	MAP	4 samples t = 3.25, 4, 6, 8 h	58.7137
5	3	2	MAP	4 samples t = 3.25, 4, 6, 8 h	52.5083
5	4	2	MAP	4 samples t = 3.25, 4, 6, 8 h	49.3645
5	5	2	MAP	4 samples t = 3.25, 4, 6, 8 h	48.8011
5	6	2	MAP	4 samples t = 3.25, 4, 6, 8 h	70.9477
5	7	2	MAP	4 samples t = 3.25, 4, 6, 8 h	61.9841
5	8	2	MAP	4 samples t = 3.25, 4, 6, 8 h	52.7932
5	9	2	MAP	4 samples t = 3.25, 4, 6, 8 h	46.2469
5	10	2	MAP	4 samples t = 3.25, 4, 6, 8 h	47.1244
5	1	3	NCA	4 samples t = 3.25, 4, 6, 8 h	112.38
5	2	3	NCA	4 samples t = 3.25, 4, 6, 8 h	76.6407
5	3	3	NCA	4 samples t = 3.25, 4, 6, 8 h	51.4065
5	4	3	NCA	4 samples t = 3.25, 4, 6, 8 h	50.2937
5	5	3	NCA	4 samples t = 3.25, 4, 6, 8 h	41.6278
5	6	3	NCA	4 samples t = 3.25, 4, 6, 8 h	77.8496
5	7	3	NCA	4 samples t = 3.25, 4, 6, 8 h	51.0432
5	8	3	NCA	4 samples t = 3.25, 4, 6, 8 h	69.6274
5	9	3	NCA	4 samples t = 3.25, 4, 6, 8 h	33.3081
5	10	3	NCA	4 samples t = 3.25, 4, 6, 8 h	42.7894
5	1	3	MAP	4 samples t = 3.25, 4, 6, 8 h	89.1721
5	2	3	MAP	4 samples t = 3.25, 4, 6, 8 h	67.211
5	3	3	MAP	4 samples t = 3.25, 4, 6, 8 h	51.5396
5	4	3	MAP	4 samples t = 3.25, 4, 6, 8 h	48.0485
5	5	3	MAP	4 samples t = 3.25, 4, 6, 8 h	43.8277
5	6	3	MAP	4 samples t = 3.25, 4, 6, 8 h	74.9971
5	7	3	MAP	4 samples t = 3.25, 4, 6, 8 h	55.0975
5	8	3	MAP	4 samples t = 3.25, 4, 6, 8 h	61.0879
5	9	3	MAP	4 samples t = 3.25, 4, 6, 8 h	36.8974
5	10	3	MAP	4 samples t = 3.25, 4, 6, 8 h	43.677
5	1	4	NCA	4 samples t = 3.25, 4, 6, 8 h	116.746
5	2	4	NCA	4 samples t = 3.25, 4, 6, 8 h	145.683
5	3	4	NCA	4 samples t = 3.25, 4, 6, 8 h	45.3158
5	4	4	NCA	4 samples t = 3.25, 4, 6, 8 h	65.5448
5	5	4	NCA	4 samples t = 3.25, 4, 6, 8 h	35.0725
5	6	4	NCA	4 samples t = 3.25, 4, 6, 8 h	59.8043
5	7	4	NCA	4 samples t = 3.25, 4, 6, 8 h	68.5117
5	8	4	NCA	4 samples t = 3.25, 4, 6, 8 h	54.7216
5	9	4	NCA	4 samples t = 3.25, 4, 6, 8 h	37.2808
5	10	4	NCA	4 samples t = 3.25, 4, 6, 8 h	35.036
5	1	4	MAP	4 samples t = 3.25, 4, 6, 8 h	108.35
5	2	4	MAP	4 samples t = 3.25, 4, 6, 8 h	99.4692
5	3	4	MAP	4 samples t = 3.25, 4, 6, 8 h	47.0926
5	4	4	MAP	4 samples t = 3.25, 4, 6, 8 h	57.1321
5	5	4	MAP	4 samples t = 3.25, 4, 6, 8 h	35.4052
5	6	4	MAP	4 samples t = 3.25, 4, 6, 8 h	69.6496
5	7	4	MAP	4 samples t = 3.25, 4, 6, 8 h	62.1577
5	8	4	MAP	4 samples t = 3.25, 4, 6, 8 h	61.097
5	9	4	MAP	4 samples t = 3.25, 4, 6, 8 h	34.2938
5	10	4	MAP	4 samples t = 3.25, 4, 6, 8 h	37.4196
6	1	1	NCA	4 samples t = 3.25, 4, 6, 8 h	58.6
6	2	1	NCA	4 samples t = 3.25, 4, 6, 8 h	58.6
6	3	1	NCA	4 samples t = 3.25, 4, 6, 8 h	58.6
6	4	1	NCA	4 samples t = 3.25, 4, 6, 8 h	58.6
6	5	1	NCA	4 samples t = 3.25, 4, 6, 8 h	58.6
6	6	1	NCA	4 samples t = 3.25, 4, 6, 8 h	58.6
6	7	1	NCA	4 samples t = 3.25, 4, 6, 8 h	58.6
6	8	1	NCA	4 samples t = 3.25, 4, 6, 8 h	58.6
6	9	1	NCA	4 samples t = 3.25, 4, 6, 8 h	58.6
6	10	1	NCA	4 samples t = 3.25, 4, 6, 8 h	58.6
6	1	1	MAP	4 samples t = 3.25, 4, 6, 8 h	58.6
6	2	1	MAP	4 samples t = 3.25, 4, 6, 8 h	58.6
6	3	1	MAP	4 samples t = 3.25, 4, 6, 8 h	58.6
6	4	1	MAP	4 samples t = 3.25, 4, 6, 8 h	58.6
6	5	1	MAP	4 samples t = 3.25, 4, 6, 8 h	58.6
6	6	1	MAP	4 samples t = 3.25, 4, 6, 8 h	58.6
6	7	1	MAP	4 samples t = 3.25, 4, 6, 8 h	58.6
6	8	1	MAP	4 samples t = 3.25, 4, 6, 8 h	58.6
6	9	1	MAP	4 samples t = 3.25, 4, 6, 8 h	58.6
6	10	1	MAP	4 samples t = 3.25, 4, 6, 8 h	58.6
6	1	2	NCA	4 samples t = 3.25, 4, 6, 8 h	120.135
6	2	2	NCA	4 samples t = 3.25, 4, 6, 8 h	122.573
6	3	2	NCA	4 samples t = 3.25, 4, 6, 8 h	73.3695
6	4	2	NCA	4 samples t = 3.25, 4, 6, 8 h	163.592
6	5	2	NCA	4 samples t = 3.25, 4, 6, 8 h	125.17
6	6	2	NCA	4 samples t = 3.25, 4, 6, 8 h	78.4873
6	7	2	NCA	4 samples t = 3.25, 4, 6, 8 h	66.0349
6	8	2	NCA	4 samples t = 3.25, 4, 6, 8 h	113.056
6	9	2	NCA	4 samples t = 3.25, 4, 6, 8 h	86.3065
6	10	2	NCA	4 samples t = 3.25, 4, 6, 8 h	169.053
6	1	2	MAP	4 samples t = 3.25, 4, 6, 8 h	96.7324
6	2	2	MAP	4 samples t = 3.25, 4, 6, 8 h	97.6357
6	3	2	MAP	4 samples t = 3.25, 4, 6, 8 h	66.9586
6	4	2	MAP	4 samples t = 3.25, 4, 6, 8 h	115.031
6	5	2	MAP	4 samples t = 3.25, 4, 6, 8 h	97.0474
6	6	2	MAP	4 samples t = 3.25, 4, 6, 8 h	69.7591
6	7	2	MAP	4 samples t = 3.25, 4, 6, 8 h	59.6801
6	8	2	MAP	4 samples t = 3.25, 4, 6, 8 h	89.9216
6	9	2	MAP	4 samples t = 3.25, 4, 6, 8 h	73.1784
6	10	2	MAP	4 samples t = 3.25, 4, 6, 8 h	118.303
6	1	3	NCA	4 samples t = 3.25, 4, 6, 8 h	87.6153
6	2	3	NCA	4 samples t = 3.25, 4, 6, 8 h	88.7728
6	3	3	NCA	4 samples t = 3.25, 4, 6, 8 h	61.4571
6	4	3	NCA	4 samples t = 3.25, 4, 6, 8 h	230.248
6	5	3	NCA	4 samples t = 3.25, 4, 6, 8 h	137.575
6	6	3	NCA	4 samples t = 3.25, 4, 6, 8 h	51.6797
6	7	3	NCA	4 samples t = 3.25, 4, 6, 8 h	88.412
6	8	3	NCA	4 samples t = 3.25, 4, 6, 8 h	118.714
6	9	3	NCA	4 samples t = 3.25, 4, 6, 8 h	106.842
6	10	3	NCA	4 samples t = 3.25, 4, 6, 8 h	141.464
6	1	3	MAP	4 samples t = 3.25, 4, 6, 8 h	92.8864
6	2	3	MAP	4 samples t = 3.25, 4, 6, 8 h	92.9068
6	3	3	MAP	4 samples t = 3.25, 4, 6, 8 h	65.5497
6	4	3	MAP	4 samples t = 3.25, 4, 6, 8 h	156.956
6	5	3	MAP	4 samples t = 3.25, 4, 6, 8 h	114.399
6	6	3	MAP	4 samples t = 3.25, 4, 6, 8 h	58.2082
6	7	3	MAP	4 samples t = 3.25, 4, 6, 8 h	71.8891
6	8	3	MAP	4 samples t = 3.25, 4, 6, 8 h	99.8334
6	9	3	MAP	4 samples t = 3.25, 4, 6, 8 h	86.1827
6	10	3	MAP	4 samples t = 3.25, 4, 6, 8 h	130.57
6	1	4	NCA	4 samples t = 3.25, 4, 6, 8 h	114.776
6	2	4	NCA	4 samples t = 3.25, 4, 6, 8 h	63.5177
6	3	4	NCA	4 samples t = 3.25, 4, 6, 8 h	54.3808
6	4	4	NCA	4 samples t = 3.25, 4, 6, 8 h	119.802
6	5	4	NCA	4 samples t = 3.25, 4, 6, 8 h	88.5701
6	6	4	NCA	4 samples t = 3.25, 4, 6, 8 h	61.9989
6	7	4	NCA	4 samples t = 3.25, 4, 6, 8 h	60.7728
6	8	4	NCA	4 samples t = 3.25, 4, 6, 8 h	74.9545
6	9	4	NCA	4 samples t = 3.25, 4, 6, 8 h	94.2437
6	10	4	NCA	4 samples t = 3.25, 4, 6, 8 h	135.29
6	1	4	MAP	4 samples t = 3.25, 4, 6, 8 h	105.384
6	2	4	MAP	4 samples t = 3.25, 4, 6, 8 h	72.1583
6	3	4	MAP	4 samples t = 3.25, 4, 6, 8 h	53.8234
6	4	4	MAP	4 samples t = 3.25, 4, 6, 8 h	161.545
6	5	4	MAP	4 samples t = 3.25, 4, 6, 8 h	107.957
6	6	4	MAP	4 samples t = 3.25, 4, 6, 8 h	55.9756
6	7	4	MAP	4 samples t = 3.25, 4, 6, 8 h	68.8061
6	8	4	MAP	4 samples t = 3.25, 4, 6, 8 h	91.5556
6	9	4	MAP	4 samples t = 3.25, 4, 6, 8 h	96.0214
6	10	4	MAP	4 samples t = 3.25, 4, 6, 8 h	138.402
7	1	1	NCA	4 samples t = 3.25, 4, 6, 8 h	251.2
7	2	1	NCA	4 samples t = 3.25, 4, 6, 8 h	251.2
7	3	1	NCA	4 samples t = 3.25, 4, 6, 8 h	251.2
7	4	1	NCA	4 samples t = 3.25, 4, 6, 8 h	251.2
7	5	1	NCA	4 samples t = 3.25, 4, 6, 8 h	251.2
7	6	1	NCA	4 samples t = 3.25, 4, 6, 8 h	251.2
7	7	1	NCA	4 samples t = 3.25, 4, 6, 8 h	251.2
7	8	1	NCA	4 samples t = 3.25, 4, 6, 8 h	251.2
7	9	1	NCA	4 samples t = 3.25, 4, 6, 8 h	251.2
7	10	1	NCA	4 samples t = 3.25, 4, 6, 8 h	251.2
7	1	1	MAP	4 samples t = 3.25, 4, 6, 8 h	251.2
7	2	1	MAP	4 samples t = 3.25, 4, 6, 8 h	251.2
7	3	1	MAP	4 samples t = 3.25, 4, 6, 8 h	251.2
7	4	1	MAP	4 samples t = 3.25, 4, 6, 8 h	251.2
7	5	1	MAP	4 samples t = 3.25, 4, 6, 8 h	251.2
7	6	1	MAP	4 samples t = 3.25, 4, 6, 8 h	251.2
7	7	1	MAP	4 samples t = 3.25, 4, 6, 8 h	251.2
7	8	1	MAP	4 samples t = 3.25, 4, 6, 8 h	251.2
7	9	1	MAP	4 samples t = 3.25, 4, 6, 8 h	251.2
7	10	1	MAP	4 samples t = 3.25, 4, 6, 8 h	251.2
7	1	2	NCA	4 samples t = 3.25, 4, 6, 8 h	180.16
7	2	2	NCA	4 samples t = 3.25, 4, 6, 8 h	336.31
7	3	2	NCA	4 samples t = 3.25, 4, 6, 8 h	299.895
7	4	2	NCA	4 samples t = 3.25, 4, 6, 8 h	405.903
7	5	2	NCA	4 samples t = 3.25, 4, 6, 8 h	230.948
7	6	2	NCA	4 samples t = 3.25, 4, 6, 8 h	140.093
7	7	2	NCA	4 samples t = 3.25, 4, 6, 8 h	338.783
7	8	2	NCA	4 samples t = 3.25, 4, 6, 8 h	346.379
7	9	2	NCA	4 samples t = 3.25, 4, 6, 8 h	304.3
7	10	2	NCA	4 samples t = 3.25, 4, 6, 8 h	301.149
7	1	2	MAP	4 samples t = 3.25, 4, 6, 8 h	161.236
7	2	2	MAP	4 samples t = 3.25, 4, 6, 8 h	266.454
7	3	2	MAP	4 samples t = 3.25, 4, 6, 8 h	249.116
7	4	2	MAP	4 samples t = 3.25, 4, 6, 8 h	313.445
7	5	2	MAP	4 samples t = 3.25, 4, 6, 8 h	194.336
7	6	2	MAP	4 samples t = 3.25, 4, 6, 8 h	140.601
7	7	2	MAP	4 samples t = 3.25, 4, 6, 8 h	269.078
7	8	2	MAP	4 samples t = 3.25, 4, 6, 8 h	271.669
7	9	2	MAP	4 samples t = 3.25, 4, 6, 8 h	247.591
7	10	2	MAP	4 samples t = 3.25, 4, 6, 8 h	247.476
7	1	3	NCA	4 samples t = 3.25, 4, 6, 8 h	217.867
7	2	3	NCA	4 samples t = 3.25, 4, 6, 8 h	374.908
7	3	3	NCA	4 samples t = 3.25, 4, 6, 8 h	289.647
7	4	3	NCA	4 samples t = 3.25, 4, 6, 8 h	280.292
7	5	3	NCA	4 samples t = 3.25, 4, 6, 8 h	150.783
7	6	3	NCA	4 samples t = 3.25, 4, 6, 8 h	180.076
7	7	3	NCA	4 samples t = 3.25, 4, 6, 8 h	389.259
7	8	3	NCA	4 samples t = 3.25, 4, 6, 8 h	367.427
7	9	3	NCA	4 samples t = 3.25, 4, 6, 8 h	439.965
7	10	3	NCA	4 samples t = 3.25, 4, 6, 8 h	281.521
7	1	3	MAP	4 samples t = 3.25, 4, 6, 8 h	190.67
7	2	3	MAP	4 samples t = 3.25, 4, 6, 8 h	318.862
7	3	3	MAP	4 samples t = 3.25, 4, 6, 8 h	275.188
7	4	3	MAP	4 samples t = 3.25, 4, 6, 8 h	322.011
7	5	3	MAP	4 samples t = 3.25, 4, 6, 8 h	169.956
7	6	3	MAP	4 samples t = 3.25, 4, 6, 8 h	160.55
7	7	3	MAP	4 samples t = 3.25, 4, 6, 8 h	334.337
7	8	3	MAP	4 samples t = 3.25, 4, 6, 8 h	323.098
7	9	3	MAP	4 samples t = 3.25, 4, 6, 8 h	329.745
7	10	3	MAP	4 samples t = 3.25, 4, 6, 8 h	266.663
7	1	4	NCA	4 samples t = 3.25, 4, 6, 8 h	147.089
7	2	4	NCA	4 samples t = 3.25, 4, 6, 8 h	224.591
7	3	4	NCA	4 samples t = 3.25, 4, 6, 8 h	178.545
7	4	4	NCA	4 samples t = 3.25, 4, 6, 8 h	276.786
7	5	4	NCA	4 samples t = 3.25, 4, 6, 8 h	277.315
7	6	4	NCA	4 samples t = 3.25, 4, 6, 8 h	101.862
7	7	4	NCA	4 samples t = 3.25, 4, 6, 8 h	237.233
7	8	4	NCA	4 samples t = 3.25, 4, 6, 8 h	636.08
7	9	4	NCA	4 samples t = 3.25, 4, 6, 8 h	211.797
7	10	4	NCA	4 samples t = 3.25, 4, 6, 8 h	320.423
7	1	4	MAP	4 samples t = 3.25, 4, 6, 8 h	173.987
7	2	4	MAP	4 samples t = 3.25, 4, 6, 8 h	296.544
7	3	4	MAP	4 samples t = 3.25, 4, 6, 8 h	230.531
7	4	4	MAP	4 samples t = 3.25, 4, 6, 8 h	304.98
7	5	4	MAP	4 samples t = 3.25, 4, 6, 8 h	230.223
7	6	4	MAP	4 samples t = 3.25, 4, 6, 8 h	128.245
7	7	4	MAP	4 samples t = 3.25, 4, 6, 8 h	312.625
7	8	4	MAP	4 samples t = 3.25, 4, 6, 8 h	481.13
7	9	4	MAP	4 samples t = 3.25, 4, 6, 8 h	316.579
7	10	4	MAP	4 samples t = 3.25, 4, 6, 8 h	309.098
8	1	1	NCA	4 samples t = 3.25, 4, 6, 8 h	30.9
8	2	1	NCA	4 samples t = 3.25, 4, 6, 8 h	30.9
8	3	1	NCA	4 samples t = 3.25, 4, 6, 8 h	30.9
8	4	1	NCA	4 samples t = 3.25, 4, 6, 8 h	30.9
8	5	1	NCA	4 samples t = 3.25, 4, 6, 8 h	30.9
8	6	1	NCA	4 samples t = 3.25, 4, 6, 8 h	30.9
8	7	1	NCA	4 samples t = 3.25, 4, 6, 8 h	30.9
8	8	1	NCA	4 samples t = 3.25, 4, 6, 8 h	30.9
8	9	1	NCA	4 samples t = 3.25, 4, 6, 8 h	30.9
8	10	1	NCA	4 samples t = 3.25, 4, 6, 8 h	30.9
8	1	1	MAP	4 samples t = 3.25, 4, 6, 8 h	30.9
8	2	1	MAP	4 samples t = 3.25, 4, 6, 8 h	30.9
8	3	1	MAP	4 samples t = 3.25, 4, 6, 8 h	30.9
8	4	1	MAP	4 samples t = 3.25, 4, 6, 8 h	30.9
8	5	1	MAP	4 samples t = 3.25, 4, 6, 8 h	30.9
8	6	1	MAP	4 samples t = 3.25, 4, 6, 8 h	30.9
8	7	1	MAP	4 samples t = 3.25, 4, 6, 8 h	30.9
8	8	1	MAP	4 samples t = 3.25, 4, 6, 8 h	30.9
8	9	1	MAP	4 samples t = 3.25, 4, 6, 8 h	30.9
8	10	1	MAP	4 samples t = 3.25, 4, 6, 8 h	30.9
8	1	2	NCA	4 samples t = 3.25, 4, 6, 8 h	54.9495
8	2	2	NCA	4 samples t = 3.25, 4, 6, 8 h	85.9817
8	3	2	NCA	4 samples t = 3.25, 4, 6, 8 h	56.7573
8	4	2	NCA	4 samples t = 3.25, 4, 6, 8 h	35.462
8	5	2	NCA	4 samples t = 3.25, 4, 6, 8 h	72.2615
8	6	2	NCA	4 samples t = 3.25, 4, 6, 8 h	78.9892
8	7	2	NCA	4 samples t = 3.25, 4, 6, 8 h	46.1521
8	8	2	NCA	4 samples t = 3.25, 4, 6, 8 h	44.941
8	9	2	NCA	4 samples t = 3.25, 4, 6, 8 h	58.2702
8	10	2	NCA	4 samples t = 3.25, 4, 6, 8 h	87.2892
8	1	2	MAP	4 samples t = 3.25, 4, 6, 8 h	43.9173
8	2	2	MAP	4 samples t = 3.25, 4, 6, 8 h	59.9954
8	3	2	MAP	4 samples t = 3.25, 4, 6, 8 h	44.232
8	4	2	MAP	4 samples t = 3.25, 4, 6, 8 h	33.0674
8	5	2	MAP	4 samples t = 3.25, 4, 6, 8 h	53.1345
8	6	2	MAP	4 samples t = 3.25, 4, 6, 8 h	58.9248
8	7	2	MAP	4 samples t = 3.25, 4, 6, 8 h	40.1742
8	8	2	MAP	4 samples t = 3.25, 4, 6, 8 h	37.5812
8	9	2	MAP	4 samples t = 3.25, 4, 6, 8 h	45.0075
8	10	2	MAP	4 samples t = 3.25, 4, 6, 8 h	62.4936
8	1	3	NCA	4 samples t = 3.25, 4, 6, 8 h	44.1759
8	2	3	NCA	4 samples t = 3.25, 4, 6, 8 h	77.1751
8	3	3	NCA	4 samples t = 3.25, 4, 6, 8 h	47.1139
8	4	3	NCA	4 samples t = 3.25, 4, 6, 8 h	32.8545
8	5	3	NCA	4 samples t = 3.25, 4, 6, 8 h	56.606
8	6	3	NCA	4 samples t = 3.25, 4, 6, 8 h	57.2278
8	7	3	NCA	4 samples t = 3.25, 4, 6, 8 h	47.2129
8	8	3	NCA	4 samples t = 3.25, 4, 6, 8 h	37.9626
8	9	3	NCA	4 samples t = 3.25, 4, 6, 8 h	73.8351
8	10	3	NCA	4 samples t = 3.25, 4, 6, 8 h	47.6407
8	1	3	MAP	4 samples t = 3.25, 4, 6, 8 h	45.3975
8	2	3	MAP	4 samples t = 3.25, 4, 6, 8 h	68.5632
8	3	3	MAP	4 samples t = 3.25, 4, 6, 8 h	46.0069
8	4	3	MAP	4 samples t = 3.25, 4, 6, 8 h	32.0834
8	5	3	MAP	4 samples t = 3.25, 4, 6, 8 h	55.8951
8	6	3	MAP	4 samples t = 3.25, 4, 6, 8 h	59.6213
8	7	3	MAP	4 samples t = 3.25, 4, 6, 8 h	43.6407
8	8	3	MAP	4 samples t = 3.25, 4, 6, 8 h	37.9356
8	9	3	MAP	4 samples t = 3.25, 4, 6, 8 h	56.9325
8	10	3	MAP	4 samples t = 3.25, 4, 6, 8 h	56.2054
8	1	4	NCA	4 samples t = 3.25, 4, 6, 8 h	21.6688
8	2	4	NCA	4 samples t = 3.25, 4, 6, 8 h	45.1246
8	3	4	NCA	4 samples t = 3.25, 4, 6, 8 h	49.1639
8	4	4	NCA	4 samples t = 3.25, 4, 6, 8 h	23.3219
8	5	4	NCA	4 samples t = 3.25, 4, 6, 8 h	57.4924
8	6	4	NCA	4 samples t = 3.25, 4, 6, 8 h	57.7932
8	7	4	NCA	4 samples t = 3.25, 4, 6, 8 h	62.9229
8	8	4	NCA	4 samples t = 3.25, 4, 6, 8 h	39.2628
8	9	4	NCA	4 samples t = 3.25, 4, 6, 8 h	39.2072
8	10	4	NCA	4 samples t = 3.25, 4, 6, 8 h	63.9144
8	1	4	MAP	4 samples t = 3.25, 4, 6, 8 h	29.1272
8	2	4	MAP	4 samples t = 3.25, 4, 6, 8 h	59.7047
8	3	4	MAP	4 samples t = 3.25, 4, 6, 8 h	48.7737
8	4	4	MAP	4 samples t = 3.25, 4, 6, 8 h	25.5826
8	5	4	MAP	4 samples t = 3.25, 4, 6, 8 h	59.7091
8	6	4	MAP	4 samples t = 3.25, 4, 6, 8 h	61.673
8	7	4	MAP	4 samples t = 3.25, 4, 6, 8 h	53.2487
8	8	4	MAP	4 samples t = 3.25, 4, 6, 8 h	39.1078
8	9	4	MAP	4 samples t = 3.25, 4, 6, 8 h	54.2505
8	10	4	MAP	4 samples t = 3.25, 4, 6, 8 h	62.0699
9	1	1	NCA	4 samples t = 3.25, 4, 6, 8 h	27.2
9	2	1	NCA	4 samples t = 3.25, 4, 6, 8 h	27.2
9	3	1	NCA	4 samples t = 3.25, 4, 6, 8 h	27.2
9	4	1	NCA	4 samples t = 3.25, 4, 6, 8 h	27.2
9	5	1	NCA	4 samples t = 3.25, 4, 6, 8 h	27.2
9	6	1	NCA	4 samples t = 3.25, 4, 6, 8 h	27.2
9	7	1	NCA	4 samples t = 3.25, 4, 6, 8 h	27.2
9	8	1	NCA	4 samples t = 3.25, 4, 6, 8 h	27.2
9	9	1	NCA	4 samples t = 3.25, 4, 6, 8 h	27.2
9	10	1	NCA	4 samples t = 3.25, 4, 6, 8 h	27.2
9	1	1	MAP	4 samples t = 3.25, 4, 6, 8 h	27.2
9	2	1	MAP	4 samples t = 3.25, 4, 6, 8 h	27.2
9	3	1	MAP	4 samples t = 3.25, 4, 6, 8 h	27.2
9	4	1	MAP	4 samples t = 3.25, 4, 6, 8 h	27.2
9	5	1	MAP	4 samples t = 3.25, 4, 6, 8 h	27.2
9	6	1	MAP	4 samples t = 3.25, 4, 6, 8 h	27.2
9	7	1	MAP	4 samples t = 3.25, 4, 6, 8 h	27.2
9	8	1	MAP	4 samples t = 3.25, 4, 6, 8 h	27.2
9	9	1	MAP	4 samples t = 3.25, 4, 6, 8 h	27.2
9	10	1	MAP	4 samples t = 3.25, 4, 6, 8 h	27.2
9	1	2	NCA	4 samples t = 3.25, 4, 6, 8 h	79.9289
9	2	2	NCA	4 samples t = 3.25, 4, 6, 8 h	39.4557
9	3	2	NCA	4 samples t = 3.25, 4, 6, 8 h	56.3966
9	4	2	NCA	4 samples t = 3.25, 4, 6, 8 h	57.9064
9	5	2	NCA	4 samples t = 3.25, 4, 6, 8 h	34.5744
9	6	2	NCA	4 samples t = 3.25, 4, 6, 8 h	90.0948
9	7	2	NCA	4 samples t = 3.25, 4, 6, 8 h	47.4822
9	8	2	NCA	4 samples t = 3.25, 4, 6, 8 h	44.6706
9	9	2	NCA	4 samples t = 3.25, 4, 6, 8 h	51.598
9	10	2	NCA	4 samples t = 3.25, 4, 6, 8 h	61.6378
9	1	2	MAP	4 samples t = 3.25, 4, 6, 8 h	57.7146
9	2	2	MAP	4 samples t = 3.25, 4, 6, 8 h	34.4248
9	3	2	MAP	4 samples t = 3.25, 4, 6, 8 h	43.8826
9	4	2	MAP	4 samples t = 3.25, 4, 6, 8 h	46.0928
9	5	2	MAP	4 samples t = 3.25, 4, 6, 8 h	31.4112
9	6	2	MAP	4 samples t = 3.25, 4, 6, 8 h	57.7683
9	7	2	MAP	4 samples t = 3.25, 4, 6, 8 h	39.333
9	8	2	MAP	4 samples t = 3.25, 4, 6, 8 h	38.5012
9	9	2	MAP	4 samples t = 3.25, 4, 6, 8 h	42.6696
9	10	2	MAP	4 samples t = 3.25, 4, 6, 8 h	45.5482
9	1	3	NCA	4 samples t = 3.25, 4, 6, 8 h	66.7616
9	2	3	NCA	4 samples t = 3.25, 4, 6, 8 h	40.2485
9	3	3	NCA	4 samples t = 3.25, 4, 6, 8 h	42.2705
9	4	3	NCA	4 samples t = 3.25, 4, 6, 8 h	49.1872
9	5	3	NCA	4 samples t = 3.25, 4, 6, 8 h	37.8518
9	6	3	NCA	4 samples t = 3.25, 4, 6, 8 h	68.7032
9	7	3	NCA	4 samples t = 3.25, 4, 6, 8 h	34.3394
9	8	3	NCA	4 samples t = 3.25, 4, 6, 8 h	62.3355
9	9	3	NCA	4 samples t = 3.25, 4, 6, 8 h	53.9675
9	10	3	NCA	4 samples t = 3.25, 4, 6, 8 h	44.6555
9	1	3	MAP	4 samples t = 3.25, 4, 6, 8 h	62.1041
9	2	3	MAP	4 samples t = 3.25, 4, 6, 8 h	37.1003
9	3	3	MAP	4 samples t = 3.25, 4, 6, 8 h	42.6097
9	4	3	MAP	4 samples t = 3.25, 4, 6, 8 h	48.2532
9	5	3	MAP	4 samples t = 3.25, 4, 6, 8 h	34.5355
9	6	3	MAP	4 samples t = 3.25, 4, 6, 8 h	63.3177
9	7	3	MAP	4 samples t = 3.25, 4, 6, 8 h	36.5484
9	8	3	MAP	4 samples t = 3.25, 4, 6, 8 h	47.9434
9	9	3	MAP	4 samples t = 3.25, 4, 6, 8 h	47.6781
9	10	3	MAP	4 samples t = 3.25, 4, 6, 8 h	46.1289
9	1	4	NCA	4 samples t = 3.25, 4, 6, 8 h	53.824
9	2	4	NCA	4 samples t = 3.25, 4, 6, 8 h	30.3037
9	3	4	NCA	4 samples t = 3.25, 4, 6, 8 h	60.9806
9	4	4	NCA	4 samples t = 3.25, 4, 6, 8 h	46.941
9	5	4	NCA	4 samples t = 3.25, 4, 6, 8 h	50.6117
9	6	4	NCA	4 samples t = 3.25, 4, 6, 8 h	52.1853
9	7	4	NCA	4 samples t = 3.25, 4, 6, 8 h	71.4039
9	8	4	NCA	4 samples t = 3.25, 4, 6, 8 h	38.9531
9	9	4	NCA	4 samples t = 3.25, 4, 6, 8 h	97.1626
9	10	4	NCA	4 samples t = 3.25, 4, 6, 8 h	26.3928
9	1	4	MAP	4 samples t = 3.25, 4, 6, 8 h	60.8681
9	2	4	MAP	4 samples t = 3.25, 4, 6, 8 h	33.5161
9	3	4	MAP	4 samples t = 3.25, 4, 6, 8 h	52.1908
9	4	4	MAP	4 samples t = 3.25, 4, 6, 8 h	48.8242
9	5	4	MAP	4 samples t = 3.25, 4, 6, 8 h	43.3915
9	6	4	MAP	4 samples t = 3.25, 4, 6, 8 h	63.7752
9	7	4	MAP	4 samples t = 3.25, 4, 6, 8 h	52.0688
9	8	4	MAP	4 samples t = 3.25, 4, 6, 8 h	47.3911
9	9	4	MAP	4 samples t = 3.25, 4, 6, 8 h	68.9822
9	10	4	MAP	4 samples t = 3.25, 4, 6, 8 h	33.1633
10	1	1	NCA	4 samples t = 3.25, 4, 6, 8 h	19.5
10	2	1	NCA	4 samples t = 3.25, 4, 6, 8 h	19.5
10	3	1	NCA	4 samples t = 3.25, 4, 6, 8 h	19.5
10	4	1	NCA	4 samples t = 3.25, 4, 6, 8 h	19.5
10	5	1	NCA	4 samples t = 3.25, 4, 6, 8 h	19.5
10	6	1	NCA	4 samples t = 3.25, 4, 6, 8 h	19.5
10	7	1	NCA	4 samples t = 3.25, 4, 6, 8 h	19.5
10	8	1	NCA	4 samples t = 3.25, 4, 6, 8 h	19.5
10	9	1	NCA	4 samples t = 3.25, 4, 6, 8 h	19.5
10	10	1	NCA	4 samples t = 3.25, 4, 6, 8 h	19.5
10	1	1	MAP	4 samples t = 3.25, 4, 6, 8 h	19.5
10	2	1	MAP	4 samples t = 3.25, 4, 6, 8 h	19.5
10	3	1	MAP	4 samples t = 3.25, 4, 6, 8 h	19.5
10	4	1	MAP	4 samples t = 3.25, 4, 6, 8 h	19.5
10	5	1	MAP	4 samples t = 3.25, 4, 6, 8 h	19.5
10	6	1	MAP	4 samples t = 3.25, 4, 6, 8 h	19.5
10	7	1	MAP	4 samples t = 3.25, 4, 6, 8 h	19.5
10	8	1	MAP	4 samples t = 3.25, 4, 6, 8 h	19.5
10	9	1	MAP	4 samples t = 3.25, 4, 6, 8 h	19.5
10	10	1	MAP	4 samples t = 3.25, 4, 6, 8 h	19.5
10	1	2	NCA	4 samples t = 3.25, 4, 6, 8 h	45.3617
10	2	2	NCA	4 samples t = 3.25, 4, 6, 8 h	36.3164
10	3	2	NCA	4 samples t = 3.25, 4, 6, 8 h	42.413
10	4	2	NCA	4 samples t = 3.25, 4, 6, 8 h	49.8312
10	5	2	NCA	4 samples t = 3.25, 4, 6, 8 h	62.2588
10	6	2	NCA	4 samples t = 3.25, 4, 6, 8 h	48.4193
10	7	2	NCA	4 samples t = 3.25, 4, 6, 8 h	58.8997
10	8	2	NCA	4 samples t = 3.25, 4, 6, 8 h	33.1906
10	9	2	NCA	4 samples t = 3.25, 4, 6, 8 h	35.4746
10	10	2	NCA	4 samples t = 3.25, 4, 6, 8 h	38.4862
10	1	2	MAP	4 samples t = 3.25, 4, 6, 8 h	36.8883
10	2	2	MAP	4 samples t = 3.25, 4, 6, 8 h	30.154
10	3	2	MAP	4 samples t = 3.25, 4, 6, 8 h	32.7319
10	4	2	MAP	4 samples t = 3.25, 4, 6, 8 h	37.5691
10	5	2	MAP	4 samples t = 3.25, 4, 6, 8 h	43.6766
10	6	2	MAP	4 samples t = 3.25, 4, 6, 8 h	36.1146
10	7	2	MAP	4 samples t = 3.25, 4, 6, 8 h	42.2807
10	8	2	MAP	4 samples t = 3.25, 4, 6, 8 h	28.4081
10	9	2	MAP	4 samples t = 3.25, 4, 6, 8 h	29.8269
10	10	2	MAP	4 samples t = 3.25, 4, 6, 8 h	32.0171
10	1	3	NCA	4 samples t = 3.25, 4, 6, 8 h	28.3497
10	2	3	NCA	4 samples t = 3.25, 4, 6, 8 h	29.392
10	3	3	NCA	4 samples t = 3.25, 4, 6, 8 h	31.7305
10	4	3	NCA	4 samples t = 3.25, 4, 6, 8 h	54.4791
10	5	3	NCA	4 samples t = 3.25, 4, 6, 8 h	35.1911
10	6	3	NCA	4 samples t = 3.25, 4, 6, 8 h	33.9392
10	7	3	NCA	4 samples t = 3.25, 4, 6, 8 h	25.8946
10	8	3	NCA	4 samples t = 3.25, 4, 6, 8 h	22.2522
10	9	3	NCA	4 samples t = 3.25, 4, 6, 8 h	58.061
10	10	3	NCA	4 samples t = 3.25, 4, 6, 8 h	37.5927
10	1	3	MAP	4 samples t = 3.25, 4, 6, 8 h	31.8307
10	2	3	MAP	4 samples t = 3.25, 4, 6, 8 h	29.8228
10	3	3	MAP	4 samples t = 3.25, 4, 6, 8 h	32.2808
10	4	3	MAP	4 samples t = 3.25, 4, 6, 8 h	45.1167
10	5	3	MAP	4 samples t = 3.25, 4, 6, 8 h	40.1049
10	6	3	MAP	4 samples t = 3.25, 4, 6, 8 h	35.4165
10	7	3	MAP	4 samples t = 3.25, 4, 6, 8 h	34.3228
10	8	3	MAP	4 samples t = 3.25, 4, 6, 8 h	23.9243
10	9	3	MAP	4 samples t = 3.25, 4, 6, 8 h	40.9845
10	10	3	MAP	4 samples t = 3.25, 4, 6, 8 h	34.3072
10	1	4	NCA	4 samples t = 3.25, 4, 6, 8 h	22.3121
10	2	4	NCA	4 samples t = 3.25, 4, 6, 8 h	28.8129
10	3	4	NCA	4 samples t = 3.25, 4, 6, 8 h	35.6519
10	4	4	NCA	4 samples t = 3.25, 4, 6, 8 h	64.2516
10	5	4	NCA	4 samples t = 3.25, 4, 6, 8 h	40.4087
10	6	4	NCA	4 samples t = 3.25, 4, 6, 8 h	63.8617
10	7	4	NCA	4 samples t = 3.25, 4, 6, 8 h	39.3776
10	8	4	NCA	4 samples t = 3.25, 4, 6, 8 h	32.3005
10	9	4	NCA	4 samples t = 3.25, 4, 6, 8 h	18.8725
10	10	4	NCA	4 samples t = 3.25, 4, 6, 8 h	35.1388
10	1	4	MAP	4 samples t = 3.25, 4, 6, 8 h	23.9383
10	2	4	MAP	4 samples t = 3.25, 4, 6, 8 h	28.507
10	3	4	MAP	4 samples t = 3.25, 4, 6, 8 h	33.5144
10	4	4	MAP	4 samples t = 3.25, 4, 6, 8 h	56.2773
10	5	4	MAP	4 samples t = 3.25, 4, 6, 8 h	40.6371
10	6	4	MAP	4 samples t = 3.25, 4, 6, 8 h	48.9702
10	7	4	MAP	4 samples t = 3.25, 4, 6, 8 h	39.0623
10	8	4	MAP	4 samples t = 3.25, 4, 6, 8 h	27.3558
10	9	4	MAP	4 samples t = 3.25, 4, 6, 8 h	34.1203
10	10	4	MAP	4 samples t = 3.25, 4, 6, 8 h	35.9393
11	1	1	NCA	4 samples t = 3.25, 4, 6, 8 h	46.4
11	2	1	NCA	4 samples t = 3.25, 4, 6, 8 h	46.4
11	3	1	NCA	4 samples t = 3.25, 4, 6, 8 h	46.4
11	4	1	NCA	4 samples t = 3.25, 4, 6, 8 h	46.4
11	5	1	NCA	4 samples t = 3.25, 4, 6, 8 h	46.4
11	6	1	NCA	4 samples t = 3.25, 4, 6, 8 h	46.4
11	7	1	NCA	4 samples t = 3.25, 4, 6, 8 h	46.4
11	8	1	NCA	4 samples t = 3.25, 4, 6, 8 h	46.4
11	9	1	NCA	4 samples t = 3.25, 4, 6, 8 h	46.4
11	10	1	NCA	4 samples t = 3.25, 4, 6, 8 h	46.4
11	1	1	MAP	4 samples t = 3.25, 4, 6, 8 h	46.4
11	2	1	MAP	4 samples t = 3.25, 4, 6, 8 h	46.4
11	3	1	MAP	4 samples t = 3.25, 4, 6, 8 h	46.4
11	4	1	MAP	4 samples t = 3.25, 4, 6, 8 h	46.4
11	5	1	MAP	4 samples t = 3.25, 4, 6, 8 h	46.4
11	6	1	MAP	4 samples t = 3.25, 4, 6, 8 h	46.4
11	7	1	MAP	4 samples t = 3.25, 4, 6, 8 h	46.4
11	8	1	MAP	4 samples t = 3.25, 4, 6, 8 h	46.4
11	9	1	MAP	4 samples t = 3.25, 4, 6, 8 h	46.4
11	10	1	MAP	4 samples t = 3.25, 4, 6, 8 h	46.4
11	1	2	NCA	4 samples t = 3.25, 4, 6, 8 h	102.63
11	2	2	NCA	4 samples t = 3.25, 4, 6, 8 h	91.2082
11	3	2	NCA	4 samples t = 3.25, 4, 6, 8 h	70.6187
11	4	2	NCA	4 samples t = 3.25, 4, 6, 8 h	81.3681
11	5	2	NCA	4 samples t = 3.25, 4, 6, 8 h	130.399
11	6	2	NCA	4 samples t = 3.25, 4, 6, 8 h	60.6239
11	7	2	NCA	4 samples t = 3.25, 4, 6, 8 h	108.808
11	8	2	NCA	4 samples t = 3.25, 4, 6, 8 h	63.1463
11	9	2	NCA	4 samples t = 3.25, 4, 6, 8 h	91.8083
11	10	2	NCA	4 samples t = 3.25, 4, 6, 8 h	93.1645
11	1	2	MAP	4 samples t = 3.25, 4, 6, 8 h	79.5347
11	2	2	MAP	4 samples t = 3.25, 4, 6, 8 h	73.6075
11	3	2	MAP	4 samples t = 3.25, 4, 6, 8 h	57.158
11	4	2	MAP	4 samples t = 3.25, 4, 6, 8 h	64.1002
11	5	2	MAP	4 samples t = 3.25, 4, 6, 8 h	90.1639
11	6	2	MAP	4 samples t = 3.25, 4, 6, 8 h	52.1937
11	7	2	MAP	4 samples t = 3.25, 4, 6, 8 h	78.0503
11	8	2	MAP	4 samples t = 3.25, 4, 6, 8 h	56.3877
11	9	2	MAP	4 samples t = 3.25, 4, 6, 8 h	69.8957
11	10	2	MAP	4 samples t = 3.25, 4, 6, 8 h	72.0708
11	1	3	NCA	4 samples t = 3.25, 4, 6, 8 h	123.827
11	2	3	NCA	4 samples t = 3.25, 4, 6, 8 h	125.227
11	3	3	NCA	4 samples t = 3.25, 4, 6, 8 h	24.5865
11	4	3	NCA	4 samples t = 3.25, 4, 6, 8 h	78.7481
11	5	3	NCA	4 samples t = 3.25, 4, 6, 8 h	102.173
11	6	3	NCA	4 samples t = 3.25, 4, 6, 8 h	63.7274
11	7	3	NCA	4 samples t = 3.25, 4, 6, 8 h	132.872
11	8	3	NCA	4 samples t = 3.25, 4, 6, 8 h	59.841
11	9	3	NCA	4 samples t = 3.25, 4, 6, 8 h	113.195
11	10	3	NCA	4 samples t = 3.25, 4, 6, 8 h	81.2568
11	1	3	MAP	4 samples t = 3.25, 4, 6, 8 h	101.043
11	2	3	MAP	4 samples t = 3.25, 4, 6, 8 h	94.6035
11	3	3	MAP	4 samples t = 3.25, 4, 6, 8 h	37.0141
11	4	3	MAP	4 samples t = 3.25, 4, 6, 8 h	71.0911
11	5	3	MAP	4 samples t = 3.25, 4, 6, 8 h	100.83
11	6	3	MAP	4 samples t = 3.25, 4, 6, 8 h	56.8105
11	7	3	MAP	4 samples t = 3.25, 4, 6, 8 h	101.622
11	8	3	MAP	4 samples t = 3.25, 4, 6, 8 h	59.5374
11	9	3	MAP	4 samples t = 3.25, 4, 6, 8 h	88.2784
11	10	3	MAP	4 samples t = 3.25, 4, 6, 8 h	77.2438
11	1	4	NCA	4 samples t = 3.25, 4, 6, 8 h	72.546
11	2	4	NCA	4 samples t = 3.25, 4, 6, 8 h	51.1473
11	3	4	NCA	4 samples t = 3.25, 4, 6, 8 h	44.5955
11	4	4	NCA	4 samples t = 3.25, 4, 6, 8 h	63.0129
11	5	4	NCA	4 samples t = 3.25, 4, 6, 8 h	79.0178
11	6	4	NCA	4 samples t = 3.25, 4, 6, 8 h	56.5983
11	7	4	NCA	4 samples t = 3.25, 4, 6, 8 h	124.936
11	8	4	NCA	4 samples t = 3.25, 4, 6, 8 h	70.8695
11	9	4	NCA	4 samples t = 3.25, 4, 6, 8 h	81.1601
11	10	4	NCA	4 samples t = 3.25, 4, 6, 8 h	50.4245
11	1	4	MAP	4 samples t = 3.25, 4, 6, 8 h	96.7976
11	2	4	MAP	4 samples t = 3.25, 4, 6, 8 h	83.0613
11	3	4	MAP	4 samples t = 3.25, 4, 6, 8 h	42.2272
11	4	4	MAP	4 samples t = 3.25, 4, 6, 8 h	71.0381
11	5	4	MAP	4 samples t = 3.25, 4, 6, 8 h	95.4545
11	6	4	MAP	4 samples t = 3.25, 4, 6, 8 h	57.9033
11	7	4	MAP	4 samples t = 3.25, 4, 6, 8 h	124.223
11	8	4	MAP	4 samples t = 3.25, 4, 6, 8 h	65.3329
11	9	4	MAP	4 samples t = 3.25, 4, 6, 8 h	95.2379
11	10	4	MAP	4 samples t = 3.25, 4, 6, 8 h	64.7435
12	1	1	NCA	4 samples t = 3.25, 4, 6, 8 h	179.5
12	2	1	NCA	4 samples t = 3.25, 4, 6, 8 h	179.5
12	3	1	NCA	4 samples t = 3.25, 4, 6, 8 h	179.5
12	4	1	NCA	4 samples t = 3.25, 4, 6, 8 h	179.5
12	5	1	NCA	4 samples t = 3.25, 4, 6, 8 h	179.5
12	6	1	NCA	4 samples t = 3.25, 4, 6, 8 h	179.5
12	7	1	NCA	4 samples t = 3.25, 4, 6, 8 h	179.5
12	8	1	NCA	4 samples t = 3.25, 4, 6, 8 h	179.5
12	9	1	NCA	4 samples t = 3.25, 4, 6, 8 h	179.5
12	10	1	NCA	4 samples t = 3.25, 4, 6, 8 h	179.5
12	1	1	MAP	4 samples t = 3.25, 4, 6, 8 h	179.5
12	2	1	MAP	4 samples t = 3.25, 4, 6, 8 h	179.5
12	3	1	MAP	4 samples t = 3.25, 4, 6, 8 h	179.5
12	4	1	MAP	4 samples t = 3.25, 4, 6, 8 h	179.5
12	5	1	MAP	4 samples t = 3.25, 4, 6, 8 h	179.5
12	6	1	MAP	4 samples t = 3.25, 4, 6, 8 h	179.5
12	7	1	MAP	4 samples t = 3.25, 4, 6, 8 h	179.5
12	8	1	MAP	4 samples t = 3.25, 4, 6, 8 h	179.5
12	9	1	MAP	4 samples t = 3.25, 4, 6, 8 h	179.5
12	10	1	MAP	4 samples t = 3.25, 4, 6, 8 h	179.5
12	1	2	NCA	4 samples t = 3.25, 4, 6, 8 h	137.977
12	2	2	NCA	4 samples t = 3.25, 4, 6, 8 h	228.613
12	3	2	NCA	4 samples t = 3.25, 4, 6, 8 h	89.1912
12	4	2	NCA	4 samples t = 3.25, 4, 6, 8 h	265.623
12	5	2	NCA	4 samples t = 3.25, 4, 6, 8 h	101.883
12	6	2	NCA	4 samples t = 3.25, 4, 6, 8 h	237.763
12	7	2	NCA	4 samples t = 3.25, 4, 6, 8 h	153.976
12	8	2	NCA	4 samples t = 3.25, 4, 6, 8 h	222.859
12	9	2	NCA	4 samples t = 3.25, 4, 6, 8 h	147.29
12	10	2	NCA	4 samples t = 3.25, 4, 6, 8 h	231.232
12	1	2	MAP	4 samples t = 3.25, 4, 6, 8 h	125.82
12	2	2	MAP	4 samples t = 3.25, 4, 6, 8 h	188.287
12	3	2	MAP	4 samples t = 3.25, 4, 6, 8 h	95.9722
12	4	2	MAP	4 samples t = 3.25, 4, 6, 8 h	209.34
12	5	2	MAP	4 samples t = 3.25, 4, 6, 8 h	100.509
12	6	2	MAP	4 samples t = 3.25, 4, 6, 8 h	192.72
12	7	2	MAP	4 samples t = 3.25, 4, 6, 8 h	146.733
12	8	2	MAP	4 samples t = 3.25, 4, 6, 8 h	192.521
12	9	2	MAP	4 samples t = 3.25, 4, 6, 8 h	135.454
12	10	2	MAP	4 samples t = 3.25, 4, 6, 8 h	181.869
12	1	3	NCA	4 samples t = 3.25, 4, 6, 8 h	145.224
12	2	3	NCA	4 samples t = 3.25, 4, 6, 8 h	195.587
12	3	3	NCA	4 samples t = 3.25, 4, 6, 8 h	129.208
12	4	3	NCA	4 samples t = 3.25, 4, 6, 8 h	139.875
12	5	3	NCA	4 samples t = 3.25, 4, 6, 8 h	111.723
12	6	3	NCA	4 samples t = 3.25, 4, 6, 8 h	201.823
12	7	3	NCA	4 samples t = 3.25, 4, 6, 8 h	224.042
12	8	3	NCA	4 samples t = 3.25, 4, 6, 8 h	241.405
12	9	3	NCA	4 samples t = 3.25, 4, 6, 8 h	248.961
12	10	3	NCA	4 samples t = 3.25, 4, 6, 8 h	222.379
12	1	3	MAP	4 samples t = 3.25, 4, 6, 8 h	134.585
12	2	3	MAP	4 samples t = 3.25, 4, 6, 8 h	191.881
12	3	3	MAP	4 samples t = 3.25, 4, 6, 8 h	113.208
12	4	3	MAP	4 samples t = 3.25, 4, 6, 8 h	175.201
12	5	3	MAP	4 samples t = 3.25, 4, 6, 8 h	108.425
12	6	3	MAP	4 samples t = 3.25, 4, 6, 8 h	198.039
12	7	3	MAP	4 samples t = 3.25, 4, 6, 8 h	186.517
12	8	3	MAP	4 samples t = 3.25, 4, 6, 8 h	216.107
12	9	3	MAP	4 samples t = 3.25, 4, 6, 8 h	188.711
12	10	3	MAP	4 samples t = 3.25, 4, 6, 8 h	203.589
12	1	4	NCA	4 samples t = 3.25, 4, 6, 8 h	96.0837
12	2	4	NCA	4 samples t = 3.25, 4, 6, 8 h	83.2949
12	3	4	NCA	4 samples t = 3.25, 4, 6, 8 h	96.8972
12	4	4	NCA	4 samples t = 3.25, 4, 6, 8 h	102.275
12	5	4	NCA	4 samples t = 3.25, 4, 6, 8 h	125.335
12	6	4	NCA	4 samples t = 3.25, 4, 6, 8 h	137.367
12	7	4	NCA	4 samples t = 3.25, 4, 6, 8 h	103.281
12	8	4	NCA	4 samples t = 3.25, 4, 6, 8 h	143.257
12	9	4	NCA	4 samples t = 3.25, 4, 6, 8 h	208.723
12	10	4	NCA	4 samples t = 3.25, 4, 6, 8 h	193.69
12	1	4	MAP	4 samples t = 3.25, 4, 6, 8 h	114.943
12	2	4	MAP	4 samples t = 3.25, 4, 6, 8 h	121.342
12	3	4	MAP	4 samples t = 3.25, 4, 6, 8 h	110.497
12	4	4	MAP	4 samples t = 3.25, 4, 6, 8 h	113.899
12	5	4	MAP	4 samples t = 3.25, 4, 6, 8 h	120.341
12	6	4	MAP	4 samples t = 3.25, 4, 6, 8 h	165.448
12	7	4	MAP	4 samples t = 3.25, 4, 6, 8 h	150.763
12	8	4	MAP	4 samples t = 3.25, 4, 6, 8 h	182.115
12	9	4	MAP	4 samples t = 3.25, 4, 6, 8 h	226.803
12	10	4	MAP	4 samples t = 3.25, 4, 6, 8 h	207.798
13	1	1	NCA	4 samples t = 3.25, 4, 6, 8 h	179.5
13	2	1	NCA	4 samples t = 3.25, 4, 6, 8 h	179.5
13	3	1	NCA	4 samples t = 3.25, 4, 6, 8 h	179.5
13	4	1	NCA	4 samples t = 3.25, 4, 6, 8 h	179.5
13	5	1	NCA	4 samples t = 3.25, 4, 6, 8 h	179.5
13	6	1	NCA	4 samples t = 3.25, 4, 6, 8 h	179.5
13	7	1	NCA	4 samples t = 3.25, 4, 6, 8 h	179.5
13	8	1	NCA	4 samples t = 3.25, 4, 6, 8 h	179.5
13	9	1	NCA	4 samples t = 3.25, 4, 6, 8 h	179.5
13	10	1	NCA	4 samples t = 3.25, 4, 6, 8 h	179.5
13	1	1	MAP	4 samples t = 3.25, 4, 6, 8 h	179.5
13	2	1	MAP	4 samples t = 3.25, 4, 6, 8 h	179.5
13	3	1	MAP	4 samples t = 3.25, 4, 6, 8 h	179.5
13	4	1	MAP	4 samples t = 3.25, 4, 6, 8 h	179.5
13	5	1	MAP	4 samples t = 3.25, 4, 6, 8 h	179.5
13	6	1	MAP	4 samples t = 3.25, 4, 6, 8 h	179.5
13	7	1	MAP	4 samples t = 3.25, 4, 6, 8 h	179.5
13	8	1	MAP	4 samples t = 3.25, 4, 6, 8 h	179.5
13	9	1	MAP	4 samples t = 3.25, 4, 6, 8 h	179.5
13	10	1	MAP	4 samples t = 3.25, 4, 6, 8 h	179.5
13	1	2	NCA	4 samples t = 3.25, 4, 6, 8 h	213.489
13	2	2	NCA	4 samples t = 3.25, 4, 6, 8 h	285.027
13	3	2	NCA	4 samples t = 3.25, 4, 6, 8 h	264.31
13	4	2	NCA	4 samples t = 3.25, 4, 6, 8 h	163.314
13	5	2	NCA	4 samples t = 3.25, 4, 6, 8 h	281.746
13	6	2	NCA	4 samples t = 3.25, 4, 6, 8 h	248.568
13	7	2	NCA	4 samples t = 3.25, 4, 6, 8 h	245.421
13	8	2	NCA	4 samples t = 3.25, 4, 6, 8 h	202.083
13	9	2	NCA	4 samples t = 3.25, 4, 6, 8 h	258.674
13	10	2	NCA	4 samples t = 3.25, 4, 6, 8 h	203.35
13	1	2	MAP	4 samples t = 3.25, 4, 6, 8 h	183.502
13	2	2	MAP	4 samples t = 3.25, 4, 6, 8 h	214.987
13	3	2	MAP	4 samples t = 3.25, 4, 6, 8 h	203.546
13	4	2	MAP	4 samples t = 3.25, 4, 6, 8 h	146.856
13	5	2	MAP	4 samples t = 3.25, 4, 6, 8 h	220.653
13	6	2	MAP	4 samples t = 3.25, 4, 6, 8 h	199.973
13	7	2	MAP	4 samples t = 3.25, 4, 6, 8 h	190.347
13	8	2	MAP	4 samples t = 3.25, 4, 6, 8 h	167.801
13	9	2	MAP	4 samples t = 3.25, 4, 6, 8 h	211.007
13	10	2	MAP	4 samples t = 3.25, 4, 6, 8 h	168.537
13	1	3	NCA	4 samples t = 3.25, 4, 6, 8 h	209.914
13	2	3	NCA	4 samples t = 3.25, 4, 6, 8 h	242.893
13	3	3	NCA	4 samples t = 3.25, 4, 6, 8 h	361.216
13	4	3	NCA	4 samples t = 3.25, 4, 6, 8 h	200.696
13	5	3	NCA	4 samples t = 3.25, 4, 6, 8 h	356.415
13	6	3	NCA	4 samples t = 3.25, 4, 6, 8 h	189.255
13	7	3	NCA	4 samples t = 3.25, 4, 6, 8 h	194.671
13	8	3	NCA	4 samples t = 3.25, 4, 6, 8 h	212.499
13	9	3	NCA	4 samples t = 3.25, 4, 6, 8 h	279.904
13	10	3	NCA	4 samples t = 3.25, 4, 6, 8 h	128.019
13	1	3	MAP	4 samples t = 3.25, 4, 6, 8 h	199.019
13	2	3	MAP	4 samples t = 3.25, 4, 6, 8 h	233.355
13	3	3	MAP	4 samples t = 3.25, 4, 6, 8 h	277.214
13	4	3	MAP	4 samples t = 3.25, 4, 6, 8 h	173.272
13	5	3	MAP	4 samples t = 3.25, 4, 6, 8 h	281.459
13	6	3	MAP	4 samples t = 3.25, 4, 6, 8 h	196
13	7	3	MAP	4 samples t = 3.25, 4, 6, 8 h	199.523
13	8	3	MAP	4 samples t = 3.25, 4, 6, 8 h	190.585
13	9	3	MAP	4 samples t = 3.25, 4, 6, 8 h	244.603
13	10	3	MAP	4 samples t = 3.25, 4, 6, 8 h	144.812
13	1	4	NCA	4 samples t = 3.25, 4, 6, 8 h	259.364
13	2	4	NCA	4 samples t = 3.25, 4, 6, 8 h	200.396
13	3	4	NCA	4 samples t = 3.25, 4, 6, 8 h	440.687
13	4	4	NCA	4 samples t = 3.25, 4, 6, 8 h	161.984
13	5	4	NCA	4 samples t = 3.25, 4, 6, 8 h	162.149
13	6	4	NCA	4 samples t = 3.25, 4, 6, 8 h	174.485
13	7	4	NCA	4 samples t = 3.25, 4, 6, 8 h	86.7109
13	8	4	NCA	4 samples t = 3.25, 4, 6, 8 h	185.006
13	9	4	NCA	4 samples t = 3.25, 4, 6, 8 h	226.615
13	10	4	NCA	4 samples t = 3.25, 4, 6, 8 h	128.231
13	1	4	MAP	4 samples t = 3.25, 4, 6, 8 h	236.923
13	2	4	MAP	4 samples t = 3.25, 4, 6, 8 h	229.27
13	3	4	MAP	4 samples t = 3.25, 4, 6, 8 h	383.14
13	4	4	MAP	4 samples t = 3.25, 4, 6, 8 h	177.555
13	5	4	MAP	4 samples t = 3.25, 4, 6, 8 h	252.084
13	6	4	MAP	4 samples t = 3.25, 4, 6, 8 h	189.471
13	7	4	MAP	4 samples t = 3.25, 4, 6, 8 h	121.572
13	8	4	MAP	4 samples t = 3.25, 4, 6, 8 h	196.017
13	9	4	MAP	4 samples t = 3.25, 4, 6, 8 h	251.041
13	10	4	MAP	4 samples t = 3.25, 4, 6, 8 h	134.392
14	1	1	NCA	4 samples t = 3.25, 4, 6, 8 h	46.4
14	2	1	NCA	4 samples t = 3.25, 4, 6, 8 h	46.4
14	3	1	NCA	4 samples t = 3.25, 4, 6, 8 h	46.4
14	4	1	NCA	4 samples t = 3.25, 4, 6, 8 h	46.4
14	5	1	NCA	4 samples t = 3.25, 4, 6, 8 h	46.4
14	6	1	NCA	4 samples t = 3.25, 4, 6, 8 h	46.4
14	7	1	NCA	4 samples t = 3.25, 4, 6, 8 h	46.4
14	8	1	NCA	4 samples t = 3.25, 4, 6, 8 h	46.4
14	9	1	NCA	4 samples t = 3.25, 4, 6, 8 h	46.4
14	10	1	NCA	4 samples t = 3.25, 4, 6, 8 h	46.4
14	1	1	MAP	4 samples t = 3.25, 4, 6, 8 h	46.4
14	2	1	MAP	4 samples t = 3.25, 4, 6, 8 h	46.4
14	3	1	MAP	4 samples t = 3.25, 4, 6, 8 h	46.4
14	4	1	MAP	4 samples t = 3.25, 4, 6, 8 h	46.4
14	5	1	MAP	4 samples t = 3.25, 4, 6, 8 h	46.4
14	6	1	MAP	4 samples t = 3.25, 4, 6, 8 h	46.4
14	7	1	MAP	4 samples t = 3.25, 4, 6, 8 h	46.4
14	8	1	MAP	4 samples t = 3.25, 4, 6, 8 h	46.4
14	9	1	MAP	4 samples t = 3.25, 4, 6, 8 h	46.4
14	10	1	MAP	4 samples t = 3.25, 4, 6, 8 h	46.4
14	1	2	NCA	4 samples t = 3.25, 4, 6, 8 h	53.4989
14	2	2	NCA	4 samples t = 3.25, 4, 6, 8 h	91.2163
14	3	2	NCA	4 samples t = 3.25, 4, 6, 8 h	138.21
14	4	2	NCA	4 samples t = 3.25, 4, 6, 8 h	139.355
14	5	2	NCA	4 samples t = 3.25, 4, 6, 8 h	100.225
14	6	2	NCA	4 samples t = 3.25, 4, 6, 8 h	70.058
14	7	2	NCA	4 samples t = 3.25, 4, 6, 8 h	145.682
14	8	2	NCA	4 samples t = 3.25, 4, 6, 8 h	81.876
14	9	2	NCA	4 samples t = 3.25, 4, 6, 8 h	76.9268
14	10	2	NCA	4 samples t = 3.25, 4, 6, 8 h	102.479
14	1	2	MAP	4 samples t = 3.25, 4, 6, 8 h	46.9799
14	2	2	MAP	4 samples t = 3.25, 4, 6, 8 h	68.7587
14	3	2	MAP	4 samples t = 3.25, 4, 6, 8 h	93.6658
14	4	2	MAP	4 samples t = 3.25, 4, 6, 8 h	96.4142
14	5	2	MAP	4 samples t = 3.25, 4, 6, 8 h	75.5919
14	6	2	MAP	4 samples t = 3.25, 4, 6, 8 h	57.1935
14	7	2	MAP	4 samples t = 3.25, 4, 6, 8 h	98.0309
14	8	2	MAP	4 samples t = 3.25, 4, 6, 8 h	66.9038
14	9	2	MAP	4 samples t = 3.25, 4, 6, 8 h	62.6349
14	10	2	MAP	4 samples t = 3.25, 4, 6, 8 h	73.6112
14	1	3	NCA	4 samples t = 3.25, 4, 6, 8 h	53.5241
14	2	3	NCA	4 samples t = 3.25, 4, 6, 8 h	84.8174
14	3	3	NCA	4 samples t = 3.25, 4, 6, 8 h	106.678
14	4	3	NCA	4 samples t = 3.25, 4, 6, 8 h	75.5207
14	5	3	NCA	4 samples t = 3.25, 4, 6, 8 h	43.4123
14	6	3	NCA	4 samples t = 3.25, 4, 6, 8 h	107.015
14	7	3	NCA	4 samples t = 3.25, 4, 6, 8 h	75.5531
14	8	3	NCA	4 samples t = 3.25, 4, 6, 8 h	79.3556
14	9	3	NCA	4 samples t = 3.25, 4, 6, 8 h	75.902
14	10	3	NCA	4 samples t = 3.25, 4, 6, 8 h	61.737
14	1	3	MAP	4 samples t = 3.25, 4, 6, 8 h	49.4807
14	2	3	MAP	4 samples t = 3.25, 4, 6, 8 h	75.916
14	3	3	MAP	4 samples t = 3.25, 4, 6, 8 h	101.744
14	4	3	MAP	4 samples t = 3.25, 4, 6, 8 h	86.5413
14	5	3	MAP	4 samples t = 3.25, 4, 6, 8 h	58.0308
14	6	3	MAP	4 samples t = 3.25, 4, 6, 8 h	76.9318
14	7	3	MAP	4 samples t = 3.25, 4, 6, 8 h	88.8657
14	8	3	MAP	4 samples t = 3.25, 4, 6, 8 h	74.031
14	9	3	MAP	4 samples t = 3.25, 4, 6, 8 h	68.9043
14	10	3	MAP	4 samples t = 3.25, 4, 6, 8 h	69.2868
14	1	4	NCA	4 samples t = 3.25, 4, 6, 8 h	55.8322
14	2	4	NCA	4 samples t = 3.25, 4, 6, 8 h	93.0742
14	3	4	NCA	4 samples t = 3.25, 4, 6, 8 h	130.855
14	4	4	NCA	4 samples t = 3.25, 4, 6, 8 h	44.43
14	5	4	NCA	4 samples t = 3.25, 4, 6, 8 h	30.5633
14	6	4	NCA	4 samples t = 3.25, 4, 6, 8 h	73.8022
14	7	4	NCA	4 samples t = 3.25, 4, 6, 8 h	55.3321
14	8	4	NCA	4 samples t = 3.25, 4, 6, 8 h	57.6013
14	9	4	NCA	4 samples t = 3.25, 4, 6, 8 h	65.8511
14	10	4	NCA	4 samples t = 3.25, 4, 6, 8 h	98.4554
14	1	4	MAP	4 samples t = 3.25, 4, 6, 8 h	53.937
14	2	4	MAP	4 samples t = 3.25, 4, 6, 8 h	89.4481
14	3	4	MAP	4 samples t = 3.25, 4, 6, 8 h	125.666
14	4	4	MAP	4 samples t = 3.25, 4, 6, 8 h	61.3285
14	5	4	MAP	4 samples t = 3.25, 4, 6, 8 h	36.5991
14	6	4	MAP	4 samples t = 3.25, 4, 6, 8 h	87.1512
14	7	4	MAP	4 samples t = 3.25, 4, 6, 8 h	69.7707
14	8	4	MAP	4 samples t = 3.25, 4, 6, 8 h	65.788
14	9	4	MAP	4 samples t = 3.25, 4, 6, 8 h	69.6401
14	10	4	MAP	4 samples t = 3.25, 4, 6, 8 h	88.6178
15	1	1	NCA	4 samples t = 3.25, 4, 6, 8 h	58.9
15	2	1	NCA	4 samples t = 3.25, 4, 6, 8 h	58.9
15	3	1	NCA	4 samples t = 3.25, 4, 6, 8 h	58.9
15	4	1	NCA	4 samples t = 3.25, 4, 6, 8 h	58.9
15	5	1	NCA	4 samples t = 3.25, 4, 6, 8 h	58.9
15	6	1	NCA	4 samples t = 3.25, 4, 6, 8 h	58.9
15	7	1	NCA	4 samples t = 3.25, 4, 6, 8 h	58.9
15	8	1	NCA	4 samples t = 3.25, 4, 6, 8 h	58.9
15	9	1	NCA	4 samples t = 3.25, 4, 6, 8 h	58.9
15	10	1	NCA	4 samples t = 3.25, 4, 6, 8 h	58.9
15	1	1	MAP	4 samples t = 3.25, 4, 6, 8 h	58.9
15	2	1	MAP	4 samples t = 3.25, 4, 6, 8 h	58.9
15	3	1	MAP	4 samples t = 3.25, 4, 6, 8 h	58.9
15	4	1	MAP	4 samples t = 3.25, 4, 6, 8 h	58.9
15	5	1	MAP	4 samples t = 3.25, 4, 6, 8 h	58.9
15	6	1	MAP	4 samples t = 3.25, 4, 6, 8 h	58.9
15	7	1	MAP	4 samples t = 3.25, 4, 6, 8 h	58.9
15	8	1	MAP	4 samples t = 3.25, 4, 6, 8 h	58.9
15	9	1	MAP	4 samples t = 3.25, 4, 6, 8 h	58.9
15	10	1	MAP	4 samples t = 3.25, 4, 6, 8 h	58.9
15	1	2	NCA	4 samples t = 3.25, 4, 6, 8 h	118.977
15	2	2	NCA	4 samples t = 3.25, 4, 6, 8 h	91.2199
15	3	2	NCA	4 samples t = 3.25, 4, 6, 8 h	90.9701
15	4	2	NCA	4 samples t = 3.25, 4, 6, 8 h	108.41
15	5	2	NCA	4 samples t = 3.25, 4, 6, 8 h	189.257
15	6	2	NCA	4 samples t = 3.25, 4, 6, 8 h	97.8534
15	7	2	NCA	4 samples t = 3.25, 4, 6, 8 h	100.367
15	8	2	NCA	4 samples t = 3.25, 4, 6, 8 h	230.084
15	9	2	NCA	4 samples t = 3.25, 4, 6, 8 h	95.8418
15	10	2	NCA	4 samples t = 3.25, 4, 6, 8 h	169.715
15	1	2	MAP	4 samples t = 3.25, 4, 6, 8 h	93.9431
15	2	2	MAP	4 samples t = 3.25, 4, 6, 8 h	77.5341
15	3	2	MAP	4 samples t = 3.25, 4, 6, 8 h	79.1052
15	4	2	MAP	4 samples t = 3.25, 4, 6, 8 h	96.0956
15	5	2	MAP	4 samples t = 3.25, 4, 6, 8 h	130.511
15	6	2	MAP	4 samples t = 3.25, 4, 6, 8 h	85.2638
15	7	2	MAP	4 samples t = 3.25, 4, 6, 8 h	85.2085
15	8	2	MAP	4 samples t = 3.25, 4, 6, 8 h	157.284
15	9	2	MAP	4 samples t = 3.25, 4, 6, 8 h	79.6007
15	10	2	MAP	4 samples t = 3.25, 4, 6, 8 h	121.777
15	1	3	NCA	4 samples t = 3.25, 4, 6, 8 h	133.525
15	2	3	NCA	4 samples t = 3.25, 4, 6, 8 h	105.354
15	3	3	NCA	4 samples t = 3.25, 4, 6, 8 h	123.836
15	4	3	NCA	4 samples t = 3.25, 4, 6, 8 h	91.4804
15	5	3	NCA	4 samples t = 3.25, 4, 6, 8 h	134.081
15	6	3	NCA	4 samples t = 3.25, 4, 6, 8 h	70.9302
15	7	3	NCA	4 samples t = 3.25, 4, 6, 8 h	96.4187
15	8	3	NCA	4 samples t = 3.25, 4, 6, 8 h	145.988
15	9	3	NCA	4 samples t = 3.25, 4, 6, 8 h	121.514
15	10	3	NCA	4 samples t = 3.25, 4, 6, 8 h	140.371
15	1	3	MAP	4 samples t = 3.25, 4, 6, 8 h	109.274
15	2	3	MAP	4 samples t = 3.25, 4, 6, 8 h	90.1117
15	3	3	MAP	4 samples t = 3.25, 4, 6, 8 h	97.1633
15	4	3	MAP	4 samples t = 3.25, 4, 6, 8 h	93.1129
15	5	3	MAP	4 samples t = 3.25, 4, 6, 8 h	136.149
15	6	3	MAP	4 samples t = 3.25, 4, 6, 8 h	75.2699
15	7	3	MAP	4 samples t = 3.25, 4, 6, 8 h	92.1408
15	8	3	MAP	4 samples t = 3.25, 4, 6, 8 h	151.342
15	9	3	MAP	4 samples t = 3.25, 4, 6, 8 h	97.0976
15	10	3	MAP	4 samples t = 3.25, 4, 6, 8 h	132.085
15	1	4	NCA	4 samples t = 3.25, 4, 6, 8 h	121.089
15	2	4	NCA	4 samples t = 3.25, 4, 6, 8 h	123.523
15	3	4	NCA	4 samples t = 3.25, 4, 6, 8 h	119.724
15	4	4	NCA	4 samples t = 3.25, 4, 6, 8 h	44.4671
15	5	4	NCA	4 samples t = 3.25, 4, 6, 8 h	136.004
15	6	4	NCA	4 samples t = 3.25, 4, 6, 8 h	72.3796
15	7	4	NCA	4 samples t = 3.25, 4, 6, 8 h	101.526
15	8	4	NCA	4 samples t = 3.25, 4, 6, 8 h	159.257
15	9	4	NCA	4 samples t = 3.25, 4, 6, 8 h	76.5386
15	10	4	NCA	4 samples t = 3.25, 4, 6, 8 h	142.069
15	1	4	MAP	4 samples t = 3.25, 4, 6, 8 h	122.395
15	2	4	MAP	4 samples t = 3.25, 4, 6, 8 h	111.118
15	3	4	MAP	4 samples t = 3.25, 4, 6, 8 h	114.855
15	4	4	MAP	4 samples t = 3.25, 4, 6, 8 h	52.9709
15	5	4	MAP	4 samples t = 3.25, 4, 6, 8 h	144.621
15	6	4	MAP	4 samples t = 3.25, 4, 6, 8 h	69.966
15	7	4	MAP	4 samples t = 3.25, 4, 6, 8 h	98.5212
15	8	4	MAP	4 samples t = 3.25, 4, 6, 8 h	163.429
15	9	4	MAP	4 samples t = 3.25, 4, 6, 8 h	93.2851
15	10	4	MAP	4 samples t = 3.25, 4, 6, 8 h	140.949
16	1	1	NCA	4 samples t = 3.25, 4, 6, 8 h	55
16	2	1	NCA	4 samples t = 3.25, 4, 6, 8 h	55
16	3	1	NCA	4 samples t = 3.25, 4, 6, 8 h	55
16	4	1	NCA	4 samples t = 3.25, 4, 6, 8 h	55
16	5	1	NCA	4 samples t = 3.25, 4, 6, 8 h	55
16	6	1	NCA	4 samples t = 3.25, 4, 6, 8 h	55
16	7	1	NCA	4 samples t = 3.25, 4, 6, 8 h	55
16	8	1	NCA	4 samples t = 3.25, 4, 6, 8 h	55
16	9	1	NCA	4 samples t = 3.25, 4, 6, 8 h	55
16	10	1	NCA	4 samples t = 3.25, 4, 6, 8 h	55
16	1	1	MAP	4 samples t = 3.25, 4, 6, 8 h	55
16	2	1	MAP	4 samples t = 3.25, 4, 6, 8 h	55
16	3	1	MAP	4 samples t = 3.25, 4, 6, 8 h	55
16	4	1	MAP	4 samples t = 3.25, 4, 6, 8 h	55
16	5	1	MAP	4 samples t = 3.25, 4, 6, 8 h	55
16	6	1	MAP	4 samples t = 3.25, 4, 6, 8 h	55
16	7	1	MAP	4 samples t = 3.25, 4, 6, 8 h	55
16	8	1	MAP	4 samples t = 3.25, 4, 6, 8 h	55
16	9	1	MAP	4 samples t = 3.25, 4, 6, 8 h	55
16	10	1	MAP	4 samples t = 3.25, 4, 6, 8 h	55
16	1	2	NCA	4 samples t = 3.25, 4, 6, 8 h	75.5287
16	2	2	NCA	4 samples t = 3.25, 4, 6, 8 h	78.2879
16	3	2	NCA	4 samples t = 3.25, 4, 6, 8 h	120.113
16	4	2	NCA	4 samples t = 3.25, 4, 6, 8 h	114.218
16	5	2	NCA	4 samples t = 3.25, 4, 6, 8 h	110.694
16	6	2	NCA	4 samples t = 3.25, 4, 6, 8 h	109.732
16	7	2	NCA	4 samples t = 3.25, 4, 6, 8 h	99.7262
16	8	2	NCA	4 samples t = 3.25, 4, 6, 8 h	135.241
16	9	2	NCA	4 samples t = 3.25, 4, 6, 8 h	118.517
16	10	2	NCA	4 samples t = 3.25, 4, 6, 8 h	179.889
16	1	2	MAP	4 samples t = 3.25, 4, 6, 8 h	66.2439
16	2	2	MAP	4 samples t = 3.25, 4, 6, 8 h	66.3554
16	3	2	MAP	4 samples t = 3.25, 4, 6, 8 h	87.3539
16	4	2	MAP	4 samples t = 3.25, 4, 6, 8 h	86.0765
16	5	2	MAP	4 samples t = 3.25, 4, 6, 8 h	85.7981
16	6	2	MAP	4 samples t = 3.25, 4, 6, 8 h	85.631
16	7	2	MAP	4 samples t = 3.25, 4, 6, 8 h	79.4766
16	8	2	MAP	4 samples t = 3.25, 4, 6, 8 h	101.905
16	9	2	MAP	4 samples t = 3.25, 4, 6, 8 h	92.7204
16	10	2	MAP	4 samples t = 3.25, 4, 6, 8 h	115.982
16	1	3	NCA	4 samples t = 3.25, 4, 6, 8 h	94.5778
16	2	3	NCA	4 samples t = 3.25, 4, 6, 8 h	99.7357
16	3	3	NCA	4 samples t = 3.25, 4, 6, 8 h	65.3565
16	4	3	NCA	4 samples t = 3.25, 4, 6, 8 h	81.2516
16	5	3	NCA	4 samples t = 3.25, 4, 6, 8 h	137.046
16	6	3	NCA	4 samples t = 3.25, 4, 6, 8 h	152.169
16	7	3	NCA	4 samples t = 3.25, 4, 6, 8 h	125.839
16	8	3	NCA	4 samples t = 3.25, 4, 6, 8 h	74.217
16	9	3	NCA	4 samples t = 3.25, 4, 6, 8 h	83.9032
16	10	3	NCA	4 samples t = 3.25, 4, 6, 8 h	204.911
16	1	3	MAP	4 samples t = 3.25, 4, 6, 8 h	81.2177
16	2	3	MAP	4 samples t = 3.25, 4, 6, 8 h	82.6309
16	3	3	MAP	4 samples t = 3.25, 4, 6, 8 h	78.5143
16	4	3	MAP	4 samples t = 3.25, 4, 6, 8 h	84.9661
16	5	3	MAP	4 samples t = 3.25, 4, 6, 8 h	107.058
16	6	3	MAP	4 samples t = 3.25, 4, 6, 8 h	115.054
16	7	3	MAP	4 samples t = 3.25, 4, 6, 8 h	100.323
16	8	3	MAP	4 samples t = 3.25, 4, 6, 8 h	90.9849
16	9	3	MAP	4 samples t = 3.25, 4, 6, 8 h	94.53
16	10	3	MAP	4 samples t = 3.25, 4, 6, 8 h	158.895
16	1	4	NCA	4 samples t = 3.25, 4, 6, 8 h	110.889
16	2	4	NCA	4 samples t = 3.25, 4, 6, 8 h	144.192
16	3	4	NCA	4 samples t = 3.25, 4, 6, 8 h	73.29
16	4	4	NCA	4 samples t = 3.25, 4, 6, 8 h	72.5222
16	5	4	NCA	4 samples t = 3.25, 4, 6, 8 h	131.642
16	6	4	NCA	4 samples t = 3.25, 4, 6, 8 h	165.74
16	7	4	NCA	4 samples t = 3.25, 4, 6, 8 h	59.3252
16	8	4	NCA	4 samples t = 3.25, 4, 6, 8 h	124.111
16	9	4	NCA	4 samples t = 3.25, 4, 6, 8 h	102.348
16	10	4	NCA	4 samples t = 3.25, 4, 6, 8 h	235.102
16	1	4	MAP	4 samples t = 3.25, 4, 6, 8 h	100.755
16	2	4	MAP	4 samples t = 3.25, 4, 6, 8 h	116.667
16	3	4	MAP	4 samples t = 3.25, 4, 6, 8 h	77.9153
16	4	4	MAP	4 samples t = 3.25, 4, 6, 8 h	79.9695
16	5	4	MAP	4 samples t = 3.25, 4, 6, 8 h	133.743
16	6	4	MAP	4 samples t = 3.25, 4, 6, 8 h	153.423
16	7	4	MAP	4 samples t = 3.25, 4, 6, 8 h	87.5133
16	8	4	MAP	4 samples t = 3.25, 4, 6, 8 h	110.575
16	9	4	MAP	4 samples t = 3.25, 4, 6, 8 h	100.991
16	10	4	MAP	4 samples t = 3.25, 4, 6, 8 h	211.371
17	1	1	NCA	4 samples t = 3.25, 4, 6, 8 h	47
17	2	1	NCA	4 samples t = 3.25, 4, 6, 8 h	47
17	3	1	NCA	4 samples t = 3.25, 4, 6, 8 h	47
17	4	1	NCA	4 samples t = 3.25, 4, 6, 8 h	47
17	5	1	NCA	4 samples t = 3.25, 4, 6, 8 h	47
17	6	1	NCA	4 samples t = 3.25, 4, 6, 8 h	47
17	7	1	NCA	4 samples t = 3.25, 4, 6, 8 h	47
17	8	1	NCA	4 samples t = 3.25, 4, 6, 8 h	47
17	9	1	NCA	4 samples t = 3.25, 4, 6, 8 h	47
17	10	1	NCA	4 samples t = 3.25, 4, 6, 8 h	47
17	1	1	MAP	4 samples t = 3.25, 4, 6, 8 h	47
17	2	1	MAP	4 samples t = 3.25, 4, 6, 8 h	47
17	3	1	MAP	4 samples t = 3.25, 4, 6, 8 h	47
17	4	1	MAP	4 samples t = 3.25, 4, 6, 8 h	47
17	5	1	MAP	4 samples t = 3.25, 4, 6, 8 h	47
17	6	1	MAP	4 samples t = 3.25, 4, 6, 8 h	47
17	7	1	MAP	4 samples t = 3.25, 4, 6, 8 h	47
17	8	1	MAP	4 samples t = 3.25, 4, 6, 8 h	47
17	9	1	MAP	4 samples t = 3.25, 4, 6, 8 h	47
17	10	1	MAP	4 samples t = 3.25, 4, 6, 8 h	47
17	1	2	NCA	4 samples t = 3.25, 4, 6, 8 h	148.88
17	2	2	NCA	4 samples t = 3.25, 4, 6, 8 h	95.0953
17	3	2	NCA	4 samples t = 3.25, 4, 6, 8 h	165.824
17	4	2	NCA	4 samples t = 3.25, 4, 6, 8 h	106.063
17	5	2	NCA	4 samples t = 3.25, 4, 6, 8 h	97.6136
17	6	2	NCA	4 samples t = 3.25, 4, 6, 8 h	73.2811
17	7	2	NCA	4 samples t = 3.25, 4, 6, 8 h	131.132
17	8	2	NCA	4 samples t = 3.25, 4, 6, 8 h	105.073
17	9	2	NCA	4 samples t = 3.25, 4, 6, 8 h	124.632
17	10	2	NCA	4 samples t = 3.25, 4, 6, 8 h	169.3
17	1	2	MAP	4 samples t = 3.25, 4, 6, 8 h	106.779
17	2	2	MAP	4 samples t = 3.25, 4, 6, 8 h	80.3495
17	3	2	MAP	4 samples t = 3.25, 4, 6, 8 h	115.937
17	4	2	MAP	4 samples t = 3.25, 4, 6, 8 h	81.9627
17	5	2	MAP	4 samples t = 3.25, 4, 6, 8 h	81.5765
17	6	2	MAP	4 samples t = 3.25, 4, 6, 8 h	64.172
17	7	2	MAP	4 samples t = 3.25, 4, 6, 8 h	101.655
17	8	2	MAP	4 samples t = 3.25, 4, 6, 8 h	84.7678
17	9	2	MAP	4 samples t = 3.25, 4, 6, 8 h	97.4611
17	10	2	MAP	4 samples t = 3.25, 4, 6, 8 h	111.797
17	1	3	NCA	4 samples t = 3.25, 4, 6, 8 h	110.215
17	2	3	NCA	4 samples t = 3.25, 4, 6, 8 h	127.812
17	3	3	NCA	4 samples t = 3.25, 4, 6, 8 h	112.283
17	4	3	NCA	4 samples t = 3.25, 4, 6, 8 h	73.896
17	5	3	NCA	4 samples t = 3.25, 4, 6, 8 h	134.98
17	6	3	NCA	4 samples t = 3.25, 4, 6, 8 h	83.9894
17	7	3	NCA	4 samples t = 3.25, 4, 6, 8 h	94.018
17	8	3	NCA	4 samples t = 3.25, 4, 6, 8 h	137.953
17	9	3	NCA	4 samples t = 3.25, 4, 6, 8 h	70.6832
17	10	3	NCA	4 samples t = 3.25, 4, 6, 8 h	63.3981
17	1	3	MAP	4 samples t = 3.25, 4, 6, 8 h	110.228
17	2	3	MAP	4 samples t = 3.25, 4, 6, 8 h	100.425
17	3	3	MAP	4 samples t = 3.25, 4, 6, 8 h	114.534
17	4	3	MAP	4 samples t = 3.25, 4, 6, 8 h	77.567
17	5	3	MAP	4 samples t = 3.25, 4, 6, 8 h	103.973
17	6	3	MAP	4 samples t = 3.25, 4, 6, 8 h	72.1554
17	7	3	MAP	4 samples t = 3.25, 4, 6, 8 h	97.798
17	8	3	MAP	4 samples t = 3.25, 4, 6, 8 h	108.826
17	9	3	MAP	4 samples t = 3.25, 4, 6, 8 h	82.6503
17	10	3	MAP	4 samples t = 3.25, 4, 6, 8 h	89.5199
17	1	4	NCA	4 samples t = 3.25, 4, 6, 8 h	99.4379
17	2	4	NCA	4 samples t = 3.25, 4, 6, 8 h	29.5211
17	3	4	NCA	4 samples t = 3.25, 4, 6, 8 h	107.737
17	4	4	NCA	4 samples t = 3.25, 4, 6, 8 h	68.9281
17	5	4	NCA	4 samples t = 3.25, 4, 6, 8 h	46.3371
17	6	4	NCA	4 samples t = 3.25, 4, 6, 8 h	77.2048
17	7	4	NCA	4 samples t = 3.25, 4, 6, 8 h	95.9934
17	8	4	NCA	4 samples t = 3.25, 4, 6, 8 h	129.323
17	9	4	NCA	4 samples t = 3.25, 4, 6, 8 h	59.3098
17	10	4	NCA	4 samples t = 3.25, 4, 6, 8 h	71.744
17	1	4	MAP	4 samples t = 3.25, 4, 6, 8 h	107.58
17	2	4	MAP	4 samples t = 3.25, 4, 6, 8 h	63.6057
17	3	4	MAP	4 samples t = 3.25, 4, 6, 8 h	115.619
17	4	4	MAP	4 samples t = 3.25, 4, 6, 8 h	72.129
17	5	4	MAP	4 samples t = 3.25, 4, 6, 8 h	80.5713
17	6	4	MAP	4 samples t = 3.25, 4, 6, 8 h	78.0234
17	7	4	MAP	4 samples t = 3.25, 4, 6, 8 h	97.5155
17	8	4	MAP	4 samples t = 3.25, 4, 6, 8 h	128.11
17	9	4	MAP	4 samples t = 3.25, 4, 6, 8 h	63.5961
17	10	4	MAP	4 samples t = 3.25, 4, 6, 8 h	84.3474
18	1	1	NCA	4 samples t = 3.25, 4, 6, 8 h	43.2
18	2	1	NCA	4 samples t = 3.25, 4, 6, 8 h	43.2
18	3	1	NCA	4 samples t = 3.25, 4, 6, 8 h	43.2
18	4	1	NCA	4 samples t = 3.25, 4, 6, 8 h	43.2
18	5	1	NCA	4 samples t = 3.25, 4, 6, 8 h	43.2
18	6	1	NCA	4 samples t = 3.25, 4, 6, 8 h	43.2
18	7	1	NCA	4 samples t = 3.25, 4, 6, 8 h	43.2
18	8	1	NCA	4 samples t = 3.25, 4, 6, 8 h	43.2
18	9	1	NCA	4 samples t = 3.25, 4, 6, 8 h	43.2
18	10	1	NCA	4 samples t = 3.25, 4, 6, 8 h	43.2
18	1	1	MAP	4 samples t = 3.25, 4, 6, 8 h	43.2
18	2	1	MAP	4 samples t = 3.25, 4, 6, 8 h	43.2
18	3	1	MAP	4 samples t = 3.25, 4, 6, 8 h	43.2
18	4	1	MAP	4 samples t = 3.25, 4, 6, 8 h	43.2
18	5	1	MAP	4 samples t = 3.25, 4, 6, 8 h	43.2
18	6	1	MAP	4 samples t = 3.25, 4, 6, 8 h	43.2
18	7	1	MAP	4 samples t = 3.25, 4, 6, 8 h	43.2
18	8	1	MAP	4 samples t = 3.25, 4, 6, 8 h	43.2
18	9	1	MAP	4 samples t = 3.25, 4, 6, 8 h	43.2
18	10	1	MAP	4 samples t = 3.25, 4, 6, 8 h	43.2
18	1	2	NCA	4 samples t = 3.25, 4, 6, 8 h	108.188
18	2	2	NCA	4 samples t = 3.25, 4, 6, 8 h	69.5161
18	3	2	NCA	4 samples t = 3.25, 4, 6, 8 h	87.4948
18	4	2	NCA	4 samples t = 3.25, 4, 6, 8 h	72.0807
18	5	2	NCA	4 samples t = 3.25, 4, 6, 8 h	101.99
18	6	2	NCA	4 samples t = 3.25, 4, 6, 8 h	78.7034
18	7	2	NCA	4 samples t = 3.25, 4, 6, 8 h	118.632
18	8	2	NCA	4 samples t = 3.25, 4, 6, 8 h	146.354
18	9	2	NCA	4 samples t = 3.25, 4, 6, 8 h	54.9196
18	10	2	NCA	4 samples t = 3.25, 4, 6, 8 h	157.712
18	1	2	MAP	4 samples t = 3.25, 4, 6, 8 h	84.9845
18	2	2	MAP	4 samples t = 3.25, 4, 6, 8 h	59.1341
18	3	2	MAP	4 samples t = 3.25, 4, 6, 8 h	70.8399
18	4	2	MAP	4 samples t = 3.25, 4, 6, 8 h	64.1423
18	5	2	MAP	4 samples t = 3.25, 4, 6, 8 h	77.7942
18	6	2	MAP	4 samples t = 3.25, 4, 6, 8 h	66.8452
18	7	2	MAP	4 samples t = 3.25, 4, 6, 8 h	85.6633
18	8	2	MAP	4 samples t = 3.25, 4, 6, 8 h	96.8986
18	9	2	MAP	4 samples t = 3.25, 4, 6, 8 h	49.3075
18	10	2	MAP	4 samples t = 3.25, 4, 6, 8 h	111.032
18	1	3	NCA	4 samples t = 3.25, 4, 6, 8 h	151.373
18	2	3	NCA	4 samples t = 3.25, 4, 6, 8 h	74.572
18	3	3	NCA	4 samples t = 3.25, 4, 6, 8 h	91.1572
18	4	3	NCA	4 samples t = 3.25, 4, 6, 8 h	86.4198
18	5	3	NCA	4 samples t = 3.25, 4, 6, 8 h	79.2752
18	6	3	NCA	4 samples t = 3.25, 4, 6, 8 h	49.8319
18	7	3	NCA	4 samples t = 3.25, 4, 6, 8 h	42.1711
18	8	3	NCA	4 samples t = 3.25, 4, 6, 8 h	159.998
18	9	3	NCA	4 samples t = 3.25, 4, 6, 8 h	68.5335
18	10	3	NCA	4 samples t = 3.25, 4, 6, 8 h	125.363
18	1	3	MAP	4 samples t = 3.25, 4, 6, 8 h	115.01
18	2	3	MAP	4 samples t = 3.25, 4, 6, 8 h	66.6301
18	3	3	MAP	4 samples t = 3.25, 4, 6, 8 h	80.557
18	4	3	MAP	4 samples t = 3.25, 4, 6, 8 h	73.8479
18	5	3	MAP	4 samples t = 3.25, 4, 6, 8 h	79.2293
18	6	3	MAP	4 samples t = 3.25, 4, 6, 8 h	57.7132
18	7	3	MAP	4 samples t = 3.25, 4, 6, 8 h	62.6757
18	8	3	MAP	4 samples t = 3.25, 4, 6, 8 h	124.977
18	9	3	MAP	4 samples t = 3.25, 4, 6, 8 h	58.413
18	10	3	MAP	4 samples t = 3.25, 4, 6, 8 h	120.921
18	1	4	NCA	4 samples t = 3.25, 4, 6, 8 h	61.9814
18	2	4	NCA	4 samples t = 3.25, 4, 6, 8 h	54.9034
18	3	4	NCA	4 samples t = 3.25, 4, 6, 8 h	136.992
18	4	4	NCA	4 samples t = 3.25, 4, 6, 8 h	51.9409
18	5	4	NCA	4 samples t = 3.25, 4, 6, 8 h	93.8431
18	6	4	NCA	4 samples t = 3.25, 4, 6, 8 h	66.9254
18	7	4	NCA	4 samples t = 3.25, 4, 6, 8 h	70.4966
18	8	4	NCA	4 samples t = 3.25, 4, 6, 8 h	147.844
18	9	4	NCA	4 samples t = 3.25, 4, 6, 8 h	45.7946
18	10	4	NCA	4 samples t = 3.25, 4, 6, 8 h	103.247
18	1	4	MAP	4 samples t = 3.25, 4, 6, 8 h	101.488
18	2	4	MAP	4 samples t = 3.25, 4, 6, 8 h	61.5492
18	3	4	MAP	4 samples t = 3.25, 4, 6, 8 h	107.005
18	4	4	MAP	4 samples t = 3.25, 4, 6, 8 h	63.9744
18	5	4	MAP	4 samples t = 3.25, 4, 6, 8 h	90.1359
18	6	4	MAP	4 samples t = 3.25, 4, 6, 8 h	59.9986
18	7	4	MAP	4 samples t = 3.25, 4, 6, 8 h	71.0925
18	8	4	MAP	4 samples t = 3.25, 4, 6, 8 h	149.942
18	9	4	MAP	4 samples t = 3.25, 4, 6, 8 h	53.0387
18	10	4	MAP	4 samples t = 3.25, 4, 6, 8 h	118.632
19	1	1	NCA	4 samples t = 3.25, 4, 6, 8 h	19.2
19	2	1	NCA	4 samples t = 3.25, 4, 6, 8 h	19.2
19	3	1	NCA	4 samples t = 3.25, 4, 6, 8 h	19.2
19	4	1	NCA	4 samples t = 3.25, 4, 6, 8 h	19.2
19	5	1	NCA	4 samples t = 3.25, 4, 6, 8 h	19.2
19	6	1	NCA	4 samples t = 3.25, 4, 6, 8 h	19.2
19	7	1	NCA	4 samples t = 3.25, 4, 6, 8 h	19.2
19	8	1	NCA	4 samples t = 3.25, 4, 6, 8 h	19.2
19	9	1	NCA	4 samples t = 3.25, 4, 6, 8 h	19.2
19	10	1	NCA	4 samples t = 3.25, 4, 6, 8 h	19.2
19	1	1	MAP	4 samples t = 3.25, 4, 6, 8 h	19.2
19	2	1	MAP	4 samples t = 3.25, 4, 6, 8 h	19.2
19	3	1	MAP	4 samples t = 3.25, 4, 6, 8 h	19.2
19	4	1	MAP	4 samples t = 3.25, 4, 6, 8 h	19.2
19	5	1	MAP	4 samples t = 3.25, 4, 6, 8 h	19.2
19	6	1	MAP	4 samples t = 3.25, 4, 6, 8 h	19.2
19	7	1	MAP	4 samples t = 3.25, 4, 6, 8 h	19.2
19	8	1	MAP	4 samples t = 3.25, 4, 6, 8 h	19.2
19	9	1	MAP	4 samples t = 3.25, 4, 6, 8 h	19.2
19	10	1	MAP	4 samples t = 3.25, 4, 6, 8 h	19.2
19	1	2	NCA	4 samples t = 3.25, 4, 6, 8 h	21.0456
19	2	2	NCA	4 samples t = 3.25, 4, 6, 8 h	19.6022
19	3	2	NCA	4 samples t = 3.25, 4, 6, 8 h	28.4689
19	4	2	NCA	4 samples t = 3.25, 4, 6, 8 h	30.942
19	5	2	NCA	4 samples t = 3.25, 4, 6, 8 h	14.0313
19	6	2	NCA	4 samples t = 3.25, 4, 6, 8 h	25.8689
19	7	2	NCA	4 samples t = 3.25, 4, 6, 8 h	15.8463
19	8	2	NCA	4 samples t = 3.25, 4, 6, 8 h	18.8998
19	9	2	NCA	4 samples t = 3.25, 4, 6, 8 h	23.4554
19	10	2	NCA	4 samples t = 3.25, 4, 6, 8 h	23.4833
19	1	2	MAP	4 samples t = 3.25, 4, 6, 8 h	18.2672
19	2	2	MAP	4 samples t = 3.25, 4, 6, 8 h	17.5211
19	3	2	MAP	4 samples t = 3.25, 4, 6, 8 h	23.4932
19	4	2	MAP	4 samples t = 3.25, 4, 6, 8 h	23.7776
19	5	2	MAP	4 samples t = 3.25, 4, 6, 8 h	13.5962
19	6	2	MAP	4 samples t = 3.25, 4, 6, 8 h	21.1533
19	7	2	MAP	4 samples t = 3.25, 4, 6, 8 h	15.6029
19	8	2	MAP	4 samples t = 3.25, 4, 6, 8 h	17.1534
19	9	2	MAP	4 samples t = 3.25, 4, 6, 8 h	19.3869
19	10	2	MAP	4 samples t = 3.25, 4, 6, 8 h	19.777
19	1	3	NCA	4 samples t = 3.25, 4, 6, 8 h	20.631
19	2	3	NCA	4 samples t = 3.25, 4, 6, 8 h	15.897
19	3	3	NCA	4 samples t = 3.25, 4, 6, 8 h	10.3802
19	4	3	NCA	4 samples t = 3.25, 4, 6, 8 h	30.3388
19	5	3	NCA	4 samples t = 3.25, 4, 6, 8 h	11.9861
19	6	3	NCA	4 samples t = 3.25, 4, 6, 8 h	30.6071
19	7	3	NCA	4 samples t = 3.25, 4, 6, 8 h	18.8427
19	8	3	NCA	4 samples t = 3.25, 4, 6, 8 h	28.3866
19	9	3	NCA	4 samples t = 3.25, 4, 6, 8 h	26.336
19	10	3	NCA	4 samples t = 3.25, 4, 6, 8 h	19.3918
19	1	3	MAP	4 samples t = 3.25, 4, 6, 8 h	19.35
19	2	3	MAP	4 samples t = 3.25, 4, 6, 8 h	16.2613
19	3	3	MAP	4 samples t = 3.25, 4, 6, 8 h	16.0248
19	4	3	MAP	4 samples t = 3.25, 4, 6, 8 h	27.5531
19	5	3	MAP	4 samples t = 3.25, 4, 6, 8 h	12.8853
19	6	3	MAP	4 samples t = 3.25, 4, 6, 8 h	25.6945
19	7	3	MAP	4 samples t = 3.25, 4, 6, 8 h	17.1457
19	8	3	MAP	4 samples t = 3.25, 4, 6, 8 h	22.4457
19	9	3	MAP	4 samples t = 3.25, 4, 6, 8 h	22.9651
19	10	3	MAP	4 samples t = 3.25, 4, 6, 8 h	19.9306
19	1	4	NCA	4 samples t = 3.25, 4, 6, 8 h	18.7963
19	2	4	NCA	4 samples t = 3.25, 4, 6, 8 h	11.0961
19	3	4	NCA	4 samples t = 3.25, 4, 6, 8 h	13.3583
19	4	4	NCA	4 samples t = 3.25, 4, 6, 8 h	24.0936
19	5	4	NCA	4 samples t = 3.25, 4, 6, 8 h	15.0315
19	6	4	NCA	4 samples t = 3.25, 4, 6, 8 h	31.1174
19	7	4	NCA	4 samples t = 3.25, 4, 6, 8 h	13.3288
19	8	4	NCA	4 samples t = 3.25, 4, 6, 8 h	11.3548
19	9	4	NCA	4 samples t = 3.25, 4, 6, 8 h	12.9373
19	10	4	NCA	4 samples t = 3.25, 4, 6, 8 h	24.9371
19	1	4	MAP	4 samples t = 3.25, 4, 6, 8 h	19.4604
19	2	4	MAP	4 samples t = 3.25, 4, 6, 8 h	12.6088
19	3	4	MAP	4 samples t = 3.25, 4, 6, 8 h	15.5758
19	4	4	MAP	4 samples t = 3.25, 4, 6, 8 h	28.2544
19	5	4	MAP	4 samples t = 3.25, 4, 6, 8 h	13.2734
19	6	4	MAP	4 samples t = 3.25, 4, 6, 8 h	30.9385
19	7	4	MAP	4 samples t = 3.25, 4, 6, 8 h	15.2258
19	8	4	MAP	4 samples t = 3.25, 4, 6, 8 h	18.7765
19	9	4	MAP	4 samples t = 3.25, 4, 6, 8 h	18.1669
19	10	4	MAP	4 samples t = 3.25, 4, 6, 8 h	23.0261
20	1	1	NCA	4 samples t = 3.25, 4, 6, 8 h	249.9
20	2	1	NCA	4 samples t = 3.25, 4, 6, 8 h	249.9
20	3	1	NCA	4 samples t = 3.25, 4, 6, 8 h	249.9
20	4	1	NCA	4 samples t = 3.25, 4, 6, 8 h	249.9
20	5	1	NCA	4 samples t = 3.25, 4, 6, 8 h	249.9
20	6	1	NCA	4 samples t = 3.25, 4, 6, 8 h	249.9
20	7	1	NCA	4 samples t = 3.25, 4, 6, 8 h	249.9
20	8	1	NCA	4 samples t = 3.25, 4, 6, 8 h	249.9
20	9	1	NCA	4 samples t = 3.25, 4, 6, 8 h	249.9
20	10	1	NCA	4 samples t = 3.25, 4, 6, 8 h	249.9
20	1	1	MAP	4 samples t = 3.25, 4, 6, 8 h	249.9
20	2	1	MAP	4 samples t = 3.25, 4, 6, 8 h	249.9
20	3	1	MAP	4 samples t = 3.25, 4, 6, 8 h	249.9
20	4	1	MAP	4 samples t = 3.25, 4, 6, 8 h	249.9
20	5	1	MAP	4 samples t = 3.25, 4, 6, 8 h	249.9
20	6	1	MAP	4 samples t = 3.25, 4, 6, 8 h	249.9
20	7	1	MAP	4 samples t = 3.25, 4, 6, 8 h	249.9
20	8	1	MAP	4 samples t = 3.25, 4, 6, 8 h	249.9
20	9	1	MAP	4 samples t = 3.25, 4, 6, 8 h	249.9
20	10	1	MAP	4 samples t = 3.25, 4, 6, 8 h	249.9
20	1	2	NCA	4 samples t = 3.25, 4, 6, 8 h	238.529
20	2	2	NCA	4 samples t = 3.25, 4, 6, 8 h	288.004
20	3	2	NCA	4 samples t = 3.25, 4, 6, 8 h	189.288
20	4	2	NCA	4 samples t = 3.25, 4, 6, 8 h	160.783
20	5	2	NCA	4 samples t = 3.25, 4, 6, 8 h	302.686
20	6	2	NCA	4 samples t = 3.25, 4, 6, 8 h	229.806
20	7	2	NCA	4 samples t = 3.25, 4, 6, 8 h	222.251
20	8	2	NCA	4 samples t = 3.25, 4, 6, 8 h	293.756
20	9	2	NCA	4 samples t = 3.25, 4, 6, 8 h	279.312
20	10	2	NCA	4 samples t = 3.25, 4, 6, 8 h	255.348
20	1	2	MAP	4 samples t = 3.25, 4, 6, 8 h	204.097
20	2	2	MAP	4 samples t = 3.25, 4, 6, 8 h	236.375
20	3	2	MAP	4 samples t = 3.25, 4, 6, 8 h	169.944
20	4	2	MAP	4 samples t = 3.25, 4, 6, 8 h	164.077
20	5	2	MAP	4 samples t = 3.25, 4, 6, 8 h	249.361
20	6	2	MAP	4 samples t = 3.25, 4, 6, 8 h	207.816
20	7	2	MAP	4 samples t = 3.25, 4, 6, 8 h	200.182
20	8	2	MAP	4 samples t = 3.25, 4, 6, 8 h	234.845
20	9	2	MAP	4 samples t = 3.25, 4, 6, 8 h	234.455
20	10	2	MAP	4 samples t = 3.25, 4, 6, 8 h	219.441
20	1	3	NCA	4 samples t = 3.25, 4, 6, 8 h	201.745
20	2	3	NCA	4 samples t = 3.25, 4, 6, 8 h	272.839
20	3	3	NCA	4 samples t = 3.25, 4, 6, 8 h	229.976
20	4	3	NCA	4 samples t = 3.25, 4, 6, 8 h	208.392
20	5	3	NCA	4 samples t = 3.25, 4, 6, 8 h	227.707
20	6	3	NCA	4 samples t = 3.25, 4, 6, 8 h	271.784
20	7	3	NCA	4 samples t = 3.25, 4, 6, 8 h	269.67
20	8	3	NCA	4 samples t = 3.25, 4, 6, 8 h	159.061
20	9	3	NCA	4 samples t = 3.25, 4, 6, 8 h	232.362
20	10	3	NCA	4 samples t = 3.25, 4, 6, 8 h	225.305
20	1	3	MAP	4 samples t = 3.25, 4, 6, 8 h	199.591
20	2	3	MAP	4 samples t = 3.25, 4, 6, 8 h	255.085
20	3	3	MAP	4 samples t = 3.25, 4, 6, 8 h	199.983
20	4	3	MAP	4 samples t = 3.25, 4, 6, 8 h	185.156
20	5	3	MAP	4 samples t = 3.25, 4, 6, 8 h	237.059
20	6	3	MAP	4 samples t = 3.25, 4, 6, 8 h	242.454
20	7	3	MAP	4 samples t = 3.25, 4, 6, 8 h	236.776
20	8	3	MAP	4 samples t = 3.25, 4, 6, 8 h	196.399
20	9	3	MAP	4 samples t = 3.25, 4, 6, 8 h	231.431
20	10	3	MAP	4 samples t = 3.25, 4, 6, 8 h	223.374
20	1	4	NCA	4 samples t = 3.25, 4, 6, 8 h	224.32
20	2	4	NCA	4 samples t = 3.25, 4, 6, 8 h	277.024
20	3	4	NCA	4 samples t = 3.25, 4, 6, 8 h	171.342
20	4	4	NCA	4 samples t = 3.25, 4, 6, 8 h	171.316
20	5	4	NCA	4 samples t = 3.25, 4, 6, 8 h	272.212
20	6	4	NCA	4 samples t = 3.25, 4, 6, 8 h	285.188
20	7	4	NCA	4 samples t = 3.25, 4, 6, 8 h	217.878
20	8	4	NCA	4 samples t = 3.25, 4, 6, 8 h	205.741
20	9	4	NCA	4 samples t = 3.25, 4, 6, 8 h	199.513
20	10	4	NCA	4 samples t = 3.25, 4, 6, 8 h	367.891
20	1	4	MAP	4 samples t = 3.25, 4, 6, 8 h	215.772
20	2	4	MAP	4 samples t = 3.25, 4, 6, 8 h	281.597
20	3	4	MAP	4 samples t = 3.25, 4, 6, 8 h	192.638
20	4	4	MAP	4 samples t = 3.25, 4, 6, 8 h	187.403
20	5	4	MAP	4 samples t = 3.25, 4, 6, 8 h	262.094
20	6	4	MAP	4 samples t = 3.25, 4, 6, 8 h	279.469
20	7	4	MAP	4 samples t = 3.25, 4, 6, 8 h	246.317
20	8	4	MAP	4 samples t = 3.25, 4, 6, 8 h	203.045
20	9	4	MAP	4 samples t = 3.25, 4, 6, 8 h	213.511
20	10	4	MAP	4 samples t = 3.25, 4, 6, 8 h	299.344
21	1	1	NCA	4 samples t = 3.25, 4, 6, 8 h	19.2
21	2	1	NCA	4 samples t = 3.25, 4, 6, 8 h	19.2
21	3	1	NCA	4 samples t = 3.25, 4, 6, 8 h	19.2
21	4	1	NCA	4 samples t = 3.25, 4, 6, 8 h	19.2
21	5	1	NCA	4 samples t = 3.25, 4, 6, 8 h	19.2
21	6	1	NCA	4 samples t = 3.25, 4, 6, 8 h	19.2
21	7	1	NCA	4 samples t = 3.25, 4, 6, 8 h	19.2
21	8	1	NCA	4 samples t = 3.25, 4, 6, 8 h	19.2
21	9	1	NCA	4 samples t = 3.25, 4, 6, 8 h	19.2
21	10	1	NCA	4 samples t = 3.25, 4, 6, 8 h	19.2
21	1	1	MAP	4 samples t = 3.25, 4, 6, 8 h	19.2
21	2	1	MAP	4 samples t = 3.25, 4, 6, 8 h	19.2
21	3	1	MAP	4 samples t = 3.25, 4, 6, 8 h	19.2
21	4	1	MAP	4 samples t = 3.25, 4, 6, 8 h	19.2
21	5	1	MAP	4 samples t = 3.25, 4, 6, 8 h	19.2
21	6	1	MAP	4 samples t = 3.25, 4, 6, 8 h	19.2
21	7	1	MAP	4 samples t = 3.25, 4, 6, 8 h	19.2
21	8	1	MAP	4 samples t = 3.25, 4, 6, 8 h	19.2
21	9	1	MAP	4 samples t = 3.25, 4, 6, 8 h	19.2
21	10	1	MAP	4 samples t = 3.25, 4, 6, 8 h	19.2
21	1	2	NCA	4 samples t = 3.25, 4, 6, 8 h	25.3181
21	2	2	NCA	4 samples t = 3.25, 4, 6, 8 h	34.1862
21	3	2	NCA	4 samples t = 3.25, 4, 6, 8 h	33.2558
21	4	2	NCA	4 samples t = 3.25, 4, 6, 8 h	25.8581
21	5	2	NCA	4 samples t = 3.25, 4, 6, 8 h	46.2942
21	6	2	NCA	4 samples t = 3.25, 4, 6, 8 h	36.0091
21	7	2	NCA	4 samples t = 3.25, 4, 6, 8 h	35.558
21	8	2	NCA	4 samples t = 3.25, 4, 6, 8 h	26.4842
21	9	2	NCA	4 samples t = 3.25, 4, 6, 8 h	29.0571
21	10	2	NCA	4 samples t = 3.25, 4, 6, 8 h	22.9488
21	1	2	MAP	4 samples t = 3.25, 4, 6, 8 h	21.5205
21	2	2	MAP	4 samples t = 3.25, 4, 6, 8 h	26.7041
21	3	2	MAP	4 samples t = 3.25, 4, 6, 8 h	25.9516
21	4	2	MAP	4 samples t = 3.25, 4, 6, 8 h	22.5234
21	5	2	MAP	4 samples t = 3.25, 4, 6, 8 h	34.3946
21	6	2	MAP	4 samples t = 3.25, 4, 6, 8 h	28.1266
21	7	2	MAP	4 samples t = 3.25, 4, 6, 8 h	27.8757
21	8	2	MAP	4 samples t = 3.25, 4, 6, 8 h	22.6069
21	9	2	MAP	4 samples t = 3.25, 4, 6, 8 h	24.3808
21	10	2	MAP	4 samples t = 3.25, 4, 6, 8 h	20.5001
21	1	3	NCA	4 samples t = 3.25, 4, 6, 8 h	21.4786
21	2	3	NCA	4 samples t = 3.25, 4, 6, 8 h	35.6194
21	3	3	NCA	4 samples t = 3.25, 4, 6, 8 h	39.3808
21	4	3	NCA	4 samples t = 3.25, 4, 6, 8 h	16.5146
21	5	3	NCA	4 samples t = 3.25, 4, 6, 8 h	32.0621
21	6	3	NCA	4 samples t = 3.25, 4, 6, 8 h	22.9419
21	7	3	NCA	4 samples t = 3.25, 4, 6, 8 h	23.0338
21	8	3	NCA	4 samples t = 3.25, 4, 6, 8 h	39.6741
21	9	3	NCA	4 samples t = 3.25, 4, 6, 8 h	22.9683
21	10	3	NCA	4 samples t = 3.25, 4, 6, 8 h	30.1366
21	1	3	MAP	4 samples t = 3.25, 4, 6, 8 h	21.7066
21	2	3	MAP	4 samples t = 3.25, 4, 6, 8 h	30.9251
21	3	3	MAP	4 samples t = 3.25, 4, 6, 8 h	32.5839
21	4	3	MAP	4 samples t = 3.25, 4, 6, 8 h	19.1853
21	5	3	MAP	4 samples t = 3.25, 4, 6, 8 h	33.6675
21	6	3	MAP	4 samples t = 3.25, 4, 6, 8 h	25.5112
21	7	3	MAP	4 samples t = 3.25, 4, 6, 8 h	25.7143
21	8	3	MAP	4 samples t = 3.25, 4, 6, 8 h	30.0423
21	9	3	MAP	4 samples t = 3.25, 4, 6, 8 h	23.5922
21	10	3	MAP	4 samples t = 3.25, 4, 6, 8 h	24.5229
21	1	4	NCA	4 samples t = 3.25, 4, 6, 8 h	18.7558
21	2	4	NCA	4 samples t = 3.25, 4, 6, 8 h	27.537
21	3	4	NCA	4 samples t = 3.25, 4, 6, 8 h	45.8665
21	4	4	NCA	4 samples t = 3.25, 4, 6, 8 h	21.6145
21	5	4	NCA	4 samples t = 3.25, 4, 6, 8 h	48.8882
21	6	4	NCA	4 samples t = 3.25, 4, 6, 8 h	17.6811
21	7	4	NCA	4 samples t = 3.25, 4, 6, 8 h	30.4806
21	8	4	NCA	4 samples t = 3.25, 4, 6, 8 h	33.9943
21	9	4	NCA	4 samples t = 3.25, 4, 6, 8 h	23.0469
21	10	4	NCA	4 samples t = 3.25, 4, 6, 8 h	25.3266
21	1	4	MAP	4 samples t = 3.25, 4, 6, 8 h	19.8425
21	2	4	MAP	4 samples t = 3.25, 4, 6, 8 h	31.3396
21	3	4	MAP	4 samples t = 3.25, 4, 6, 8 h	41.6208
21	4	4	MAP	4 samples t = 3.25, 4, 6, 8 h	19.7608
21	5	4	MAP	4 samples t = 3.25, 4, 6, 8 h	43.4934
21	6	4	MAP	4 samples t = 3.25, 4, 6, 8 h	20.6463
21	7	4	MAP	4 samples t = 3.25, 4, 6, 8 h	29.0696
21	8	4	MAP	4 samples t = 3.25, 4, 6, 8 h	36.113
21	9	4	MAP	4 samples t = 3.25, 4, 6, 8 h	23.1667
21	10	4	MAP	4 samples t = 3.25, 4, 6, 8 h	27.0222
22	1	1	NCA	4 samples t = 3.25, 4, 6, 8 h	74.6
22	2	1	NCA	4 samples t = 3.25, 4, 6, 8 h	74.6
22	3	1	NCA	4 samples t = 3.25, 4, 6, 8 h	74.6
22	4	1	NCA	4 samples t = 3.25, 4, 6, 8 h	74.6
22	5	1	NCA	4 samples t = 3.25, 4, 6, 8 h	74.6
22	6	1	NCA	4 samples t = 3.25, 4, 6, 8 h	74.6
22	7	1	NCA	4 samples t = 3.25, 4, 6, 8 h	74.6
22	8	1	NCA	4 samples t = 3.25, 4, 6, 8 h	74.6
22	9	1	NCA	4 samples t = 3.25, 4, 6, 8 h	74.6
22	10	1	NCA	4 samples t = 3.25, 4, 6, 8 h	74.6
22	1	1	MAP	4 samples t = 3.25, 4, 6, 8 h	74.6
22	2	1	MAP	4 samples t = 3.25, 4, 6, 8 h	74.6
22	3	1	MAP	4 samples t = 3.25, 4, 6, 8 h	74.6
22	4	1	MAP	4 samples t = 3.25, 4, 6, 8 h	74.6
22	5	1	MAP	4 samples t = 3.25, 4, 6, 8 h	74.6
22	6	1	MAP	4 samples t = 3.25, 4, 6, 8 h	74.6
22	7	1	MAP	4 samples t = 3.25, 4, 6, 8 h	74.6
22	8	1	MAP	4 samples t = 3.25, 4, 6, 8 h	74.6
22	9	1	MAP	4 samples t = 3.25, 4, 6, 8 h	74.6
22	10	1	MAP	4 samples t = 3.25, 4, 6, 8 h	74.6
22	1	2	NCA	4 samples t = 3.25, 4, 6, 8 h	117.003
22	2	2	NCA	4 samples t = 3.25, 4, 6, 8 h	87.6522
22	3	2	NCA	4 samples t = 3.25, 4, 6, 8 h	112.157
22	4	2	NCA	4 samples t = 3.25, 4, 6, 8 h	148.689
22	5	2	NCA	4 samples t = 3.25, 4, 6, 8 h	76.3179
22	6	2	NCA	4 samples t = 3.25, 4, 6, 8 h	104.58
22	7	2	NCA	4 samples t = 3.25, 4, 6, 8 h	112.89
22	8	2	NCA	4 samples t = 3.25, 4, 6, 8 h	170.541
22	9	2	NCA	4 samples t = 3.25, 4, 6, 8 h	154.503
22	10	2	NCA	4 samples t = 3.25, 4, 6, 8 h	323.406
22	1	2	MAP	4 samples t = 3.25, 4, 6, 8 h	96.9318
22	2	2	MAP	4 samples t = 3.25, 4, 6, 8 h	77.9035
22	3	2	MAP	4 samples t = 3.25, 4, 6, 8 h	88.4251
22	4	2	MAP	4 samples t = 3.25, 4, 6, 8 h	106.372
22	5	2	MAP	4 samples t = 3.25, 4, 6, 8 h	66.2797
22	6	2	MAP	4 samples t = 3.25, 4, 6, 8 h	85.4132
22	7	2	MAP	4 samples t = 3.25, 4, 6, 8 h	87.004
22	8	2	MAP	4 samples t = 3.25, 4, 6, 8 h	125.898
22	9	2	MAP	4 samples t = 3.25, 4, 6, 8 h	108.892
22	10	2	MAP	4 samples t = 3.25, 4, 6, 8 h	174.478
22	1	3	NCA	4 samples t = 3.25, 4, 6, 8 h	62.7014
22	2	3	NCA	4 samples t = 3.25, 4, 6, 8 h	89.9908
22	3	3	NCA	4 samples t = 3.25, 4, 6, 8 h	112.658
22	4	3	NCA	4 samples t = 3.25, 4, 6, 8 h	150.861
22	5	3	NCA	4 samples t = 3.25, 4, 6, 8 h	97.3653
22	6	3	NCA	4 samples t = 3.25, 4, 6, 8 h	73.3164
22	7	3	NCA	4 samples t = 3.25, 4, 6, 8 h	155.45
22	8	3	NCA	4 samples t = 3.25, 4, 6, 8 h	153.165
22	9	3	NCA	4 samples t = 3.25, 4, 6, 8 h	122.485
22	10	3	NCA	4 samples t = 3.25, 4, 6, 8 h	428.634
22	1	3	MAP	4 samples t = 3.25, 4, 6, 8 h	75.8689
22	2	3	MAP	4 samples t = 3.25, 4, 6, 8 h	83.2792
22	3	3	MAP	4 samples t = 3.25, 4, 6, 8 h	100.673
22	4	3	MAP	4 samples t = 3.25, 4, 6, 8 h	128.795
22	5	3	MAP	4 samples t = 3.25, 4, 6, 8 h	81.6895
22	6	3	MAP	4 samples t = 3.25, 4, 6, 8 h	78.5667
22	7	3	MAP	4 samples t = 3.25, 4, 6, 8 h	115.864
22	8	3	MAP	4 samples t = 3.25, 4, 6, 8 h	144.594
22	9	3	MAP	4 samples t = 3.25, 4, 6, 8 h	119.511
22	10	3	MAP	4 samples t = 3.25, 4, 6, 8 h	259.647
22	1	4	NCA	4 samples t = 3.25, 4, 6, 8 h	84.0791
22	2	4	NCA	4 samples t = 3.25, 4, 6, 8 h	135.55
22	3	4	NCA	4 samples t = 3.25, 4, 6, 8 h	100.222
22	4	4	NCA	4 samples t = 3.25, 4, 6, 8 h	151.485
22	5	4	NCA	4 samples t = 3.25, 4, 6, 8 h	84.6771
22	6	4	NCA	4 samples t = 3.25, 4, 6, 8 h	123.083
22	7	4	NCA	4 samples t = 3.25, 4, 6, 8 h	129.105
22	8	4	NCA	4 samples t = 3.25, 4, 6, 8 h	120.838
22	9	4	NCA	4 samples t = 3.25, 4, 6, 8 h	153.804
22	10	4	NCA	4 samples t = 3.25, 4, 6, 8 h	141.97
22	1	4	MAP	4 samples t = 3.25, 4, 6, 8 h	78.9355
22	2	4	MAP	4 samples t = 3.25, 4, 6, 8 h	112.033
22	3	4	MAP	4 samples t = 3.25, 4, 6, 8 h	105.371
22	4	4	MAP	4 samples t = 3.25, 4, 6, 8 h	153.819
22	5	4	MAP	4 samples t = 3.25, 4, 6, 8 h	90.4848
22	6	4	MAP	4 samples t = 3.25, 4, 6, 8 h	103.643
22	7	4	MAP	4 samples t = 3.25, 4, 6, 8 h	139.107
22	8	4	MAP	4 samples t = 3.25, 4, 6, 8 h	141.131
22	9	4	MAP	4 samples t = 3.25, 4, 6, 8 h	147.844
22	10	4	MAP	4 samples t = 3.25, 4, 6, 8 h	274.299
23	1	1	NCA	4 samples t = 3.25, 4, 6, 8 h	96.3
23	2	1	NCA	4 samples t = 3.25, 4, 6, 8 h	96.3
23	3	1	NCA	4 samples t = 3.25, 4, 6, 8 h	96.3
23	4	1	NCA	4 samples t = 3.25, 4, 6, 8 h	96.3
23	5	1	NCA	4 samples t = 3.25, 4, 6, 8 h	96.3
23	6	1	NCA	4 samples t = 3.25, 4, 6, 8 h	96.3
23	7	1	NCA	4 samples t = 3.25, 4, 6, 8 h	96.3
23	8	1	NCA	4 samples t = 3.25, 4, 6, 8 h	96.3
23	9	1	NCA	4 samples t = 3.25, 4, 6, 8 h	96.3
23	10	1	NCA	4 samples t = 3.25, 4, 6, 8 h	96.3
23	1	1	MAP	4 samples t = 3.25, 4, 6, 8 h	96.3
23	2	1	MAP	4 samples t = 3.25, 4, 6, 8 h	96.3
23	3	1	MAP	4 samples t = 3.25, 4, 6, 8 h	96.3
23	4	1	MAP	4 samples t = 3.25, 4, 6, 8 h	96.3
23	5	1	MAP	4 samples t = 3.25, 4, 6, 8 h	96.3
23	6	1	MAP	4 samples t = 3.25, 4, 6, 8 h	96.3
23	7	1	MAP	4 samples t = 3.25, 4, 6, 8 h	96.3
23	8	1	MAP	4 samples t = 3.25, 4, 6, 8 h	96.3
23	9	1	MAP	4 samples t = 3.25, 4, 6, 8 h	96.3
23	10	1	MAP	4 samples t = 3.25, 4, 6, 8 h	96.3
23	1	2	NCA	4 samples t = 3.25, 4, 6, 8 h	178.285
23	2	2	NCA	4 samples t = 3.25, 4, 6, 8 h	267.962
23	3	2	NCA	4 samples t = 3.25, 4, 6, 8 h	149.017
23	4	2	NCA	4 samples t = 3.25, 4, 6, 8 h	140.687
23	5	2	NCA	4 samples t = 3.25, 4, 6, 8 h	204.917
23	6	2	NCA	4 samples t = 3.25, 4, 6, 8 h	102.072
23	7	2	NCA	4 samples t = 3.25, 4, 6, 8 h	145.937
23	8	2	NCA	4 samples t = 3.25, 4, 6, 8 h	120.281
23	9	2	NCA	4 samples t = 3.25, 4, 6, 8 h	191.109
23	10	2	NCA	4 samples t = 3.25, 4, 6, 8 h	213.063
23	1	2	MAP	4 samples t = 3.25, 4, 6, 8 h	134.859
23	2	2	MAP	4 samples t = 3.25, 4, 6, 8 h	174.793
23	3	2	MAP	4 samples t = 3.25, 4, 6, 8 h	122.354
23	4	2	MAP	4 samples t = 3.25, 4, 6, 8 h	111.211
23	5	2	MAP	4 samples t = 3.25, 4, 6, 8 h	147.527
23	6	2	MAP	4 samples t = 3.25, 4, 6, 8 h	93.3053
23	7	2	MAP	4 samples t = 3.25, 4, 6, 8 h	117
23	8	2	MAP	4 samples t = 3.25, 4, 6, 8 h	102.446
23	9	2	MAP	4 samples t = 3.25, 4, 6, 8 h	142.025
23	10	2	MAP	4 samples t = 3.25, 4, 6, 8 h	155.918
23	1	3	NCA	4 samples t = 3.25, 4, 6, 8 h	187.931
23	2	3	NCA	4 samples t = 3.25, 4, 6, 8 h	353.809
23	3	3	NCA	4 samples t = 3.25, 4, 6, 8 h	161.285
23	4	3	NCA	4 samples t = 3.25, 4, 6, 8 h	82.8293
23	5	3	NCA	4 samples t = 3.25, 4, 6, 8 h	211.386
23	6	3	NCA	4 samples t = 3.25, 4, 6, 8 h	137.142
23	7	3	NCA	4 samples t = 3.25, 4, 6, 8 h	115.764
23	8	3	NCA	4 samples t = 3.25, 4, 6, 8 h	115.215
23	9	3	NCA	4 samples t = 3.25, 4, 6, 8 h	182.911
23	10	3	NCA	4 samples t = 3.25, 4, 6, 8 h	238.083
23	1	3	MAP	4 samples t = 3.25, 4, 6, 8 h	158.069
23	2	3	MAP	4 samples t = 3.25, 4, 6, 8 h	236.655
23	3	3	MAP	4 samples t = 3.25, 4, 6, 8 h	138.019
23	4	3	MAP	4 samples t = 3.25, 4, 6, 8 h	96.1161
23	5	3	MAP	4 samples t = 3.25, 4, 6, 8 h	173.234
23	6	3	MAP	4 samples t = 3.25, 4, 6, 8 h	113.603
23	7	3	MAP	4 samples t = 3.25, 4, 6, 8 h	116.276
23	8	3	MAP	4 samples t = 3.25, 4, 6, 8 h	107.195
23	9	3	MAP	4 samples t = 3.25, 4, 6, 8 h	161.191
23	10	3	MAP	4 samples t = 3.25, 4, 6, 8 h	193.843
23	1	4	NCA	4 samples t = 3.25, 4, 6, 8 h	146.634
23	2	4	NCA	4 samples t = 3.25, 4, 6, 8 h	228.844
23	3	4	NCA	4 samples t = 3.25, 4, 6, 8 h	60.2879
23	4	4	NCA	4 samples t = 3.25, 4, 6, 8 h	74.8698
23	5	4	NCA	4 samples t = 3.25, 4, 6, 8 h	195.739
23	6	4	NCA	4 samples t = 3.25, 4, 6, 8 h	46.0291
23	7	4	NCA	4 samples t = 3.25, 4, 6, 8 h	110.837
23	8	4	NCA	4 samples t = 3.25, 4, 6, 8 h	345.186
23	9	4	NCA	4 samples t = 3.25, 4, 6, 8 h	183.378
23	10	4	NCA	4 samples t = 3.25, 4, 6, 8 h	215.485
23	1	4	MAP	4 samples t = 3.25, 4, 6, 8 h	163.977
23	2	4	MAP	4 samples t = 3.25, 4, 6, 8 h	278.983
23	3	4	MAP	4 samples t = 3.25, 4, 6, 8 h	93.5547
23	4	4	MAP	4 samples t = 3.25, 4, 6, 8 h	83.99
23	5	4	MAP	4 samples t = 3.25, 4, 6, 8 h	199.611
23	6	4	MAP	4 samples t = 3.25, 4, 6, 8 h	82.2038
23	7	4	MAP	4 samples t = 3.25, 4, 6, 8 h	115.51
23	8	4	MAP	4 samples t = 3.25, 4, 6, 8 h	186.648
23	9	4	MAP	4 samples t = 3.25, 4, 6, 8 h	181.675
23	10	4	MAP	4 samples t = 3.25, 4, 6, 8 h	219.403
24	1	1	NCA	4 samples t = 3.25, 4, 6, 8 h	139.5
24	2	1	NCA	4 samples t = 3.25, 4, 6, 8 h	139.5
24	3	1	NCA	4 samples t = 3.25, 4, 6, 8 h	139.5
24	4	1	NCA	4 samples t = 3.25, 4, 6, 8 h	139.5
24	5	1	NCA	4 samples t = 3.25, 4, 6, 8 h	139.5
24	6	1	NCA	4 samples t = 3.25, 4, 6, 8 h	139.5
24	7	1	NCA	4 samples t = 3.25, 4, 6, 8 h	139.5
24	8	1	NCA	4 samples t = 3.25, 4, 6, 8 h	139.5
24	9	1	NCA	4 samples t = 3.25, 4, 6, 8 h	139.5
24	10	1	NCA	4 samples t = 3.25, 4, 6, 8 h	139.5
24	1	1	MAP	4 samples t = 3.25, 4, 6, 8 h	139.5
24	2	1	MAP	4 samples t = 3.25, 4, 6, 8 h	139.5
24	3	1	MAP	4 samples t = 3.25, 4, 6, 8 h	139.5
24	4	1	MAP	4 samples t = 3.25, 4, 6, 8 h	139.5
24	5	1	MAP	4 samples t = 3.25, 4, 6, 8 h	139.5
24	6	1	MAP	4 samples t = 3.25, 4, 6, 8 h	139.5
24	7	1	MAP	4 samples t = 3.25, 4, 6, 8 h	139.5
24	8	1	MAP	4 samples t = 3.25, 4, 6, 8 h	139.5
24	9	1	MAP	4 samples t = 3.25, 4, 6, 8 h	139.5
24	10	1	MAP	4 samples t = 3.25, 4, 6, 8 h	139.5
24	1	2	NCA	4 samples t = 3.25, 4, 6, 8 h	189.315
24	2	2	NCA	4 samples t = 3.25, 4, 6, 8 h	138.981
24	3	2	NCA	4 samples t = 3.25, 4, 6, 8 h	156.046
24	4	2	NCA	4 samples t = 3.25, 4, 6, 8 h	138.931
24	5	2	NCA	4 samples t = 3.25, 4, 6, 8 h	196.786
24	6	2	NCA	4 samples t = 3.25, 4, 6, 8 h	164.853
24	7	2	NCA	4 samples t = 3.25, 4, 6, 8 h	256.147
24	8	2	NCA	4 samples t = 3.25, 4, 6, 8 h	370.665
24	9	2	NCA	4 samples t = 3.25, 4, 6, 8 h	156.065
24	10	2	NCA	4 samples t = 3.25, 4, 6, 8 h	172.771
24	1	2	MAP	4 samples t = 3.25, 4, 6, 8 h	147.834
24	2	2	MAP	4 samples t = 3.25, 4, 6, 8 h	120.895
24	3	2	MAP	4 samples t = 3.25, 4, 6, 8 h	128.004
24	4	2	MAP	4 samples t = 3.25, 4, 6, 8 h	119.311
24	5	2	MAP	4 samples t = 3.25, 4, 6, 8 h	153.675
24	6	2	MAP	4 samples t = 3.25, 4, 6, 8 h	136.838
24	7	2	MAP	4 samples t = 3.25, 4, 6, 8 h	188.89
24	8	2	MAP	4 samples t = 3.25, 4, 6, 8 h	242.7
24	9	2	MAP	4 samples t = 3.25, 4, 6, 8 h	127.477
24	10	2	MAP	4 samples t = 3.25, 4, 6, 8 h	140.066
24	1	3	NCA	4 samples t = 3.25, 4, 6, 8 h	170.059
24	2	3	NCA	4 samples t = 3.25, 4, 6, 8 h	185.207
24	3	3	NCA	4 samples t = 3.25, 4, 6, 8 h	136.473
24	4	3	NCA	4 samples t = 3.25, 4, 6, 8 h	103.039
24	5	3	NCA	4 samples t = 3.25, 4, 6, 8 h	95.4181
24	6	3	NCA	4 samples t = 3.25, 4, 6, 8 h	106.648
24	7	3	NCA	4 samples t = 3.25, 4, 6, 8 h	160.141
24	8	3	NCA	4 samples t = 3.25, 4, 6, 8 h	220.489
24	9	3	NCA	4 samples t = 3.25, 4, 6, 8 h	131.368
24	10	3	NCA	4 samples t = 3.25, 4, 6, 8 h	82.4429
24	1	3	MAP	4 samples t = 3.25, 4, 6, 8 h	161.269
24	2	3	MAP	4 samples t = 3.25, 4, 6, 8 h	152.904
24	3	3	MAP	4 samples t = 3.25, 4, 6, 8 h	133.298
24	4	3	MAP	4 samples t = 3.25, 4, 6, 8 h	110.005
24	5	3	MAP	4 samples t = 3.25, 4, 6, 8 h	121.434
24	6	3	MAP	4 samples t = 3.25, 4, 6, 8 h	119.282
24	7	3	MAP	4 samples t = 3.25, 4, 6, 8 h	178.824
24	8	3	MAP	4 samples t = 3.25, 4, 6, 8 h	245.95
24	9	3	MAP	4 samples t = 3.25, 4, 6, 8 h	130.088
24	10	3	MAP	4 samples t = 3.25, 4, 6, 8 h	110.47
24	1	4	NCA	4 samples t = 3.25, 4, 6, 8 h	246.714
24	2	4	NCA	4 samples t = 3.25, 4, 6, 8 h	97.5444
24	3	4	NCA	4 samples t = 3.25, 4, 6, 8 h	176.488
24	4	4	NCA	4 samples t = 3.25, 4, 6, 8 h	225.421
24	5	4	NCA	4 samples t = 3.25, 4, 6, 8 h	179.111
24	6	4	NCA	4 samples t = 3.25, 4, 6, 8 h	143.172
24	7	4	NCA	4 samples t = 3.25, 4, 6, 8 h	171.45
24	8	4	NCA	4 samples t = 3.25, 4, 6, 8 h	286.88
24	9	4	NCA	4 samples t = 3.25, 4, 6, 8 h	102.42
24	10	4	NCA	4 samples t = 3.25, 4, 6, 8 h	71.8428
24	1	4	MAP	4 samples t = 3.25, 4, 6, 8 h	216.745
24	2	4	MAP	4 samples t = 3.25, 4, 6, 8 h	131.637
24	3	4	MAP	4 samples t = 3.25, 4, 6, 8 h	162.214
24	4	4	MAP	4 samples t = 3.25, 4, 6, 8 h	171.357
24	5	4	MAP	4 samples t = 3.25, 4, 6, 8 h	159.801
24	6	4	MAP	4 samples t = 3.25, 4, 6, 8 h	136.853
24	7	4	MAP	4 samples t = 3.25, 4, 6, 8 h	185.174
24	8	4	MAP	4 samples t = 3.25, 4, 6, 8 h	294.284
24	9	4	MAP	4 samples t = 3.25, 4, 6, 8 h	117.231
24	10	4	MAP	4 samples t = 3.25, 4, 6, 8 h	79.1953
25	1	1	NCA	4 samples t = 3.25, 4, 6, 8 h	132.2
25	2	1	NCA	4 samples t = 3.25, 4, 6, 8 h	132.2
25	3	1	NCA	4 samples t = 3.25, 4, 6, 8 h	132.2
25	4	1	NCA	4 samples t = 3.25, 4, 6, 8 h	132.2
25	5	1	NCA	4 samples t = 3.25, 4, 6, 8 h	132.2
25	6	1	NCA	4 samples t = 3.25, 4, 6, 8 h	132.2
25	7	1	NCA	4 samples t = 3.25, 4, 6, 8 h	132.2
25	8	1	NCA	4 samples t = 3.25, 4, 6, 8 h	132.2
25	9	1	NCA	4 samples t = 3.25, 4, 6, 8 h	132.2
25	10	1	NCA	4 samples t = 3.25, 4, 6, 8 h	132.2
25	1	1	MAP	4 samples t = 3.25, 4, 6, 8 h	132.2
25	2	1	MAP	4 samples t = 3.25, 4, 6, 8 h	132.2
25	3	1	MAP	4 samples t = 3.25, 4, 6, 8 h	132.2
25	4	1	MAP	4 samples t = 3.25, 4, 6, 8 h	132.2
25	5	1	MAP	4 samples t = 3.25, 4, 6, 8 h	132.2
25	6	1	MAP	4 samples t = 3.25, 4, 6, 8 h	132.2
25	7	1	MAP	4 samples t = 3.25, 4, 6, 8 h	132.2
25	8	1	MAP	4 samples t = 3.25, 4, 6, 8 h	132.2
25	9	1	MAP	4 samples t = 3.25, 4, 6, 8 h	132.2
25	10	1	MAP	4 samples t = 3.25, 4, 6, 8 h	132.2
25	1	2	NCA	4 samples t = 3.25, 4, 6, 8 h	290.9
25	2	2	NCA	4 samples t = 3.25, 4, 6, 8 h	281.843
25	3	2	NCA	4 samples t = 3.25, 4, 6, 8 h	135.488
25	4	2	NCA	4 samples t = 3.25, 4, 6, 8 h	208.063
25	5	2	NCA	4 samples t = 3.25, 4, 6, 8 h	162.722
25	6	2	NCA	4 samples t = 3.25, 4, 6, 8 h	184.548
25	7	2	NCA	4 samples t = 3.25, 4, 6, 8 h	141.105
25	8	2	NCA	4 samples t = 3.25, 4, 6, 8 h	167.906
25	9	2	NCA	4 samples t = 3.25, 4, 6, 8 h	137.311
25	10	2	NCA	4 samples t = 3.25, 4, 6, 8 h	102.48
25	1	2	MAP	4 samples t = 3.25, 4, 6, 8 h	198.559
25	2	2	MAP	4 samples t = 3.25, 4, 6, 8 h	206.878
25	3	2	MAP	4 samples t = 3.25, 4, 6, 8 h	119.037
25	4	2	MAP	4 samples t = 3.25, 4, 6, 8 h	164.391
25	5	2	MAP	4 samples t = 3.25, 4, 6, 8 h	136.349
25	6	2	MAP	4 samples t = 3.25, 4, 6, 8 h	151.907
25	7	2	MAP	4 samples t = 3.25, 4, 6, 8 h	122.955
25	8	2	MAP	4 samples t = 3.25, 4, 6, 8 h	143.898
25	9	2	MAP	4 samples t = 3.25, 4, 6, 8 h	121.943
25	10	2	MAP	4 samples t = 3.25, 4, 6, 8 h	100.164
25	1	3	NCA	4 samples t = 3.25, 4, 6, 8 h	168.385
25	2	3	NCA	4 samples t = 3.25, 4, 6, 8 h	251.415
25	3	3	NCA	4 samples t = 3.25, 4, 6, 8 h	130.17
25	4	3	NCA	4 samples t = 3.25, 4, 6, 8 h	267.407
25	5	3	NCA	4 samples t = 3.25, 4, 6, 8 h	171.194
25	6	3	NCA	4 samples t = 3.25, 4, 6, 8 h	149.853
25	7	3	NCA	4 samples t = 3.25, 4, 6, 8 h	134.079
25	8	3	NCA	4 samples t = 3.25, 4, 6, 8 h	198.939
25	9	3	NCA	4 samples t = 3.25, 4, 6, 8 h	108.102
25	10	3	NCA	4 samples t = 3.25, 4, 6, 8 h	136.674
25	1	3	MAP	4 samples t = 3.25, 4, 6, 8 h	189.074
25	2	3	MAP	4 samples t = 3.25, 4, 6, 8 h	229.405
25	3	3	MAP	4 samples t = 3.25, 4, 6, 8 h	124.713
25	4	3	MAP	4 samples t = 3.25, 4, 6, 8 h	210.191
25	5	3	MAP	4 samples t = 3.25, 4, 6, 8 h	153.041
25	6	3	MAP	4 samples t = 3.25, 4, 6, 8 h	151.029
25	7	3	MAP	4 samples t = 3.25, 4, 6, 8 h	129.103
25	8	3	MAP	4 samples t = 3.25, 4, 6, 8 h	170.495
25	9	3	MAP	4 samples t = 3.25, 4, 6, 8 h	111.359
25	10	3	MAP	4 samples t = 3.25, 4, 6, 8 h	118.084
25	1	4	NCA	4 samples t = 3.25, 4, 6, 8 h	266.4
25	2	4	NCA	4 samples t = 3.25, 4, 6, 8 h	181.528
25	3	4	NCA	4 samples t = 3.25, 4, 6, 8 h	126.572
25	4	4	NCA	4 samples t = 3.25, 4, 6, 8 h	197.114
25	5	4	NCA	4 samples t = 3.25, 4, 6, 8 h	160.745
25	6	4	NCA	4 samples t = 3.25, 4, 6, 8 h	196.567
25	7	4	NCA	4 samples t = 3.25, 4, 6, 8 h	238.822
25	8	4	NCA	4 samples t = 3.25, 4, 6, 8 h	71.6131
25	9	4	NCA	4 samples t = 3.25, 4, 6, 8 h	132.134
25	10	4	NCA	4 samples t = 3.25, 4, 6, 8 h	113.267
25	1	4	MAP	4 samples t = 3.25, 4, 6, 8 h	242.587
25	2	4	MAP	4 samples t = 3.25, 4, 6, 8 h	217.053
25	3	4	MAP	4 samples t = 3.25, 4, 6, 8 h	129.144
25	4	4	MAP	4 samples t = 3.25, 4, 6, 8 h	227.305
25	5	4	MAP	4 samples t = 3.25, 4, 6, 8 h	164.785
25	6	4	MAP	4 samples t = 3.25, 4, 6, 8 h	178.589
25	7	4	MAP	4 samples t = 3.25, 4, 6, 8 h	183.516
25	8	4	MAP	4 samples t = 3.25, 4, 6, 8 h	120.046
25	9	4	MAP	4 samples t = 3.25, 4, 6, 8 h	120.067
[truncated: 135,761 more rows]

## Sheet: covs
patient_id	sex	age	covariate	value	unit
14	female	4.9	weight	14.5	kg
14	female	4.9	height	103.2	cm
33	male	1.6	weight	10.5	kg
33	male	1.6	height	77	cm
36	male	6.7	weight	23.9	kg
36	male	6.7	height	110	cm
38	female	1.8	weight	12.4	kg
38	female	1.8	height	79.3	cm
41	male	6.9	weight	19.9	kg
41	male	6.9	height	115.4	cm
44	female	0.3	weight	4.97	kg
44	female	0.3	height	56.5	cm
52	female	2.9	weight	14.5	kg
52	female	2.9	height	84	cm
54	female	2.9	weight	14.5	kg
54	female	2.9	height	84	cm
55	male	3.1	weight	14.4	kg
55	male	3.1	height	94.7	cm
59	male	0.7	weight	9.3	kg
59	male	0.7	height	74	cm
5	female	1.4	weight	11.9	kg
5	female	1.4	height	85	cm
61	male	7.7	weight	25.7	kg
61	male	7.7	height	127.7	cm
66	male	18.6	weight	68.3	kg
66	male	18.6	height	175.9	cm
70	male	6.9	weight	29.2	kg
70	male	6.9	height	131	cm
72	male	4.7	weight	16.2	kg
72	male	4.7	height	104.8	cm
74	male	10.8	weight	32.8	kg
74	male	10.8	height	136.4	cm
77	female	2.9	weight	13.7	kg
77	female	2.9	height	91.3	cm
1	male	15.8	weight	71.6	kg
1	male	15.8	height	183	cm
3	male	6.2	weight	26.8	kg
3	male	6.2	height	119.8	cm
78	male	20	weight	75.3	kg
78	male	20	height	167.5	cm
79	male	3.3	weight	14.1	kg
79	male	3.3	height	98.3	cm
48	female	0.3	weight	4.97	kg
48	female	0.3	height	56.5	cm
46	female	0.3	weight	5.4	kg
46	female	0.3	height	58.9	cm
82	male	3.7	weight	16	kg
82	male	3.7	height	102.9	cm
50	male	0.2	weight	6.1	kg
50	male	0.2	height	62	cm
83	male	4.5	weight	13.2	kg
83	male	4.5	height	99.1	cm
86	male	7.6	weight	22.2	kg
86	male	7.6	height	117	cm
57	male	9.8	weight	43.6	kg
57	male	9.8	height	146.1	cm
89	male	14.8	weight	34.5	kg
89	male	14.8	height	150.7	cm
90	female	0.3	weight	5.86	kg
90	female	0.3	height	61.5	cm
21	male	0.3	weight	6.01	kg
21	male	0.3	height	61.5	cm
91	male	4.3	weight	17.4	kg
91	male	4.3	height	101	cm
76	male	0.2	weight	5.8	kg
76	male	0.2	height	60	cm
23	female	9.5	weight	30.1	kg
23	female	9.5	height	112	cm
92	female	0.2	weight	6.19	kg
92	female	0.2	height	63	cm
93	male	40.7	weight	73.7	kg
93	male	40.7	height	167.6	cm
85	male	1.4	weight	12.2	kg
85	male	1.4	height	81	cm
87	male	16.7	weight	60.3	kg
87	male	16.7	height	177.2	cm
25	female	49.7	weight	41.3	kg
25	female	49.7	height	156.2	cm
15	female	5.5	weight	18.4	kg
15	female	5.5	height	110	cm
27	male	12	weight	33.3	kg
27	male	12	height	146.3	cm
98	male	0.2	weight	6.1	kg
98	male	0.2	height	64	cm
99	female	18.9	weight	155.5	kg
99	female	18.9	height	168	cm
101	female	32.4	weight	108.7	kg
101	female	32.4	height	156.7	cm
94	male	42.5	height	177.8	cm
94	male	42.5	weight	86	kg
103	male	17.8	weight	65.3	kg
103	male	17.8	height	182.9	cm
4	male	15.8	weight	71.6	kg
4	male	15.8	height	183	cm
7	male	16.8	weight	78.5	kg
7	male	16.8	weight	80.9	kg
7	male	16.8	height	171.5	cm
9	male	0.8	weight	8.5	kg
9	male	0.8	weight	8.8	kg
9	male	0.8	weight	8.5	kg
9	male	0.8	height	67.5	cm
11	female	4.9	weight	14.5	kg
11	female	4.9	height	103.2	cm
104	female	6.9	weight	22.6	kg
104	female	6.9	height	120.2	cm
16	male	4	weight	17.2	kg
16	male	4	height	103.5	cm
19	male	0.2	weight	6	kg
19	male	0.2	weight	5.8	kg
19	male	0.2	height	61.5	cm
22	female	7.1	weight	23.3	kg
22	female	7.1	height	119.6	cm
24	male	14.7	weight	43.6	kg
24	male	14.7	height	160	cm
2	male	11.8	weight	39.2	kg
2	male	11.8	height	144.4	cm
108	male	5.8	weight	15.9	kg
108	male	5.8	height	112	cm
26	female	1.7	weight	8.13	kg
26	female	1.7	height	74	cm
31	male	6.2	weight	19.7	kg
31	male	6.2	height	118.5	cm
20	male	65.5	weight	78.1	kg
20	male	65.5	height	176.1	cm
110	female	5.4	weight	17.6	kg
110	female	5.4	height	100	cm
35	male	54.7	weight	80.8	kg
35	male	54.7	height	171.5	cm
37	female	54.2	weight	73.5	kg
37	female	54.2	height	172	cm
12	female	48.9	weight	56.1	kg
12	female	48.9	height	174	cm
13	female	48.9	weight	56.1	kg
13	female	48.9	height	174	cm
39	male	49.6	weight	82.2	kg
39	male	49.6	height	180.3	cm
112	male	49.6	weight	78	kg
112	male	49.6	height	180	cm
40	male	61	weight	113.3	kg
40	male	61	height	172	cm
113	female	59.8	weight	82.6	kg
113	female	59.8	height	165	cm
114	female	6.6	weight	26.6	kg
114	female	6.6	height	124.1	cm
42	male	0.5	weight	5.6	kg
42	male	0.5	height	65.5	cm
6	female	6.3	weight	18.3	kg
6	female	6.3	height	106.7	cm
63	female	4	weight	13.9	kg
63	female	4	height	98.4	cm
115	male	61.4	weight	65.2	kg
115	male	61.4	height	162.8	cm
43	male	16.6	weight	61.5	kg
43	male	16.6	height	161.9	cm
45	male	54.1	weight	76.9	kg
45	male	54.1	height	170.2	cm
68	female	19.7	weight	49.3	kg
68	female	19.7	height	152.9	cm
116	male	12.5	weight	51.5	kg
116	male	12.5	height	145.4	cm
117	male	3.4	weight	16.6	kg
117	male	3.4	height	103	cm
51	male	6.4	weight	20.2	kg
51	male	6.4	height	107.2	cm
8	male	0.7	weight	9.67	kg
8	male	0.7	height	68.5	cm
10	male	0.8	weight	6.1	kg
10	male	0.8	height	62	cm
118	male	4.2	weight	18	kg
118	male	4.2	height	101.2	cm
95	female	2	weight	11.4	kg
95	female	2	height	78.5	cm
96	female	60	weight	70.1	kg
96	female	60	height	168	cm
97	female	16.5	weight	56.2	kg
97	female	16.5	height	165.1	cm
100	male	1	weight	8.6	kg
100	male	1	height	71.1	cm
17	male	4.6	weight	14.7	kg
17	male	4.6	height	103.8	cm
102	male	0.3	height	62.8	cm
102	male	0.3	weight	6.25	kg
105	female	2.9	weight	14.7	kg
105	female	2.9	height	97.3	cm
28	male	0.5	weight	7.9	kg
28	male	0.5	height	67	cm
106	female	6.5	weight	18.7	kg
106	female	6.5	height	116.5	cm
107	male	46.8	weight	107	kg
107	male	46.8	height	201	cm
18	male	1.8	weight	13.5	kg
18	male	1.8	height	87.6	cm
30	male	20.9	weight	53.3	kg
30	male	20.9	height	165	cm
109	male	65.6	weight	72.5	kg
109	male	65.6	height	164.3	cm
58	female	44.8	weight	58.6	kg
58	female	44.8	height	157.5	cm
32	male	45.5	weight	92.3	kg
32	male	45.5	height	175	cm
62	male	7.3	weight	22.6	kg
62	male	7.3	height	121.7	cm
34	female	6.4	weight	29.4	kg
34	female	6.4	height	120.2	cm
111	male	34.3	weight	76.6	kg
111	male	34.3	height	166.9	cm
120	male	3.4	weight	16.3	kg
120	male	3.4	height	99	cm
69	female	45.7	weight	67.8	kg
69	female	45.7	height	170	cm
47	female	2.7	weight	12.9	kg
47	female	2.7	height	89.5	cm
122	female	1.4	weight	12.3	kg
122	female	1.4	height	85.1	cm
124	female	47.4	weight	60.3	kg
124	female	47.4	height	167.6	cm
71	male	27.1	weight	81	kg
71	male	27.1	height	180	cm
49	male	3.2	weight	13.8	kg
49	male	3.2	height	94.2	cm
53	female	20.9	weight	71.9	kg
53	female	20.9	height	159.9	cm
125	male	57.2	weight	64.4	kg
125	male	57.2	height	169	cm
126	male	1.5	weight	8.2	kg
126	male	1.5	height	72	cm
119	female	3.1	weight	10.2	kg
119	female	3.1	height	81.9	cm
56	female	0.2	weight	4.9	kg
56	female	0.2	height	56	cm
128	female	62.4	weight	48.5	kg
128	female	62.4	height	157.3	cm
60	female	0.2	weight	4.9	kg
60	female	0.2	height	56	cm
73	female	49.6	weight	149.8	kg
73	female	49.6	height	169	cm
75	female	1.7	weight	10.3	kg
75	female	1.7	height	80.2	cm
129	male	18.7	weight	105.9	kg
129	male	18.7	height	175.9	cm
64	female	54.8	weight	82.8	kg
64	female	54.8	height	170	cm
65	male	40	weight	105.5	kg
65	male	40	height	176	cm
67	female	3.1	weight	13.7	kg
67	female	3.1	height	88.6	cm
121	male	7.5	weight	21.5	kg
121	male	7.5	height	117.5	cm
130	female	1.8	weight	10.9	kg
130	female	1.8	height	83	cm
127	male	0.2	weight	5.4	kg
127	male	0.2	height	59.8	cm
132	male	18.8	weight	105.9	kg
132	male	18.8	height	175.9	cm
134	male	3.6	weight	14.8	kg
134	male	3.6	height	92	cm
135	male	56.8	weight	91.5	kg
135	male	56.8	height	180.3	cm
136	male	0.2	weight	6.01	kg
136	male	0.2	height	55	cm
131	male	18.8	weight	105.9	kg
131	male	18.8	height	175.9	cm
137	female	1.6	weight	11.1	kg
137	female	1.6	height	78	cm
80	male	61.4	weight	67.9	kg
80	male	61.4	height	158.7	cm
141	male	1.2	weight	10	kg
141	male	1.2	height	73	cm
142	male	55.9	weight	65.8	kg
142	male	55.9	height	156.5	cm
138	female	5.2	weight	17.2	kg
138	female	5.2	height	111.1	cm
29	male	49.8	weight	100.4	kg
29	male	49.8	height	182.9	cm
144	male	0.2	weight	5.92	kg
144	male	0.2	height	60	cm
146	male	53.4	weight	63.2	kg
146	male	53.4	height	163.5	cm
84	male	0.5	weight	7.2	kg
84	male	0.5	height	66	cm
143	male	13.1	weight	75.3	kg
143	male	13.1	height	177.5	cm
147	female	3.7	weight	14.8	kg
147	female	3.7	height	94	cm
148	male	7.3	weight	24.7	kg
148	male	7.3	height	122.5	cm
149	male	22.1	weight	51.3	kg
149	male	22.1	height	170	cm
88	male	58.6	weight	71.7	kg
88	male	58.6	height	170	cm
81	male	58.6	weight	71.7	kg
81	male	58.6	height	170	cm
151	male	62.3	weight	82	kg
151	male	62.3	height	177.4	cm
152	female	31.9	weight	60	kg
152	female	31.9	height	163	cm
153	male	0.8	weight	9.65	kg
153	male	0.8	height	76	cm
156	male	0.6	weight	7.41	kg
156	male	0.6	height	67	cm
139	male	1.2	weight	10.3	kg
139	male	1.2	height	81	cm
123	female	5.2	weight	17.1	kg
123	female	5.2	height	109.2	cm
157	female	2.2	weight	11.2	kg
157	female	2.2	height	85	cm
159	male	2.4	weight	14.7	kg
159	male	2.4	height	89	cm
133	female	0.5	weight	7.83	kg
133	female	0.5	height	68	cm
145	male	0.2	weight	5.3	kg
145	male	0.2	height	58.5	cm
160	male	3.1	weight	17.7	kg
160	male	3.1	height	90.5	cm
161	female	5.7	weight	13.8	kg
161	female	5.7	height	106	cm
154	female	5.7	weight	13.8	kg
154	female	5.7	height	106	cm
163	male	0.3	weight	5.16	kg
163	male	0.3	height	58	cm
155	female	2.3	weight	13.9	kg
155	female	2.3	height	88.5	cm
162	female	50.4	weight	61.1	kg
162	female	50.4	height	168	cm
164	female	6.9	weight	16.7	kg
164	female	6.9	height	115.9	cm
165	male	0.3	weight	6.1	kg
165	male	0.3	height	65	cm
168	male	0.4	weight	7.6	kg
168	male	0.4	height	65.5	cm
171	male	0.4	weight	7.6	kg
171	male	0.4	height	65.5	cm
166	male	2.6	weight	8.2	kg
166	male	2.6	height	72	cm
172	female	38.6	weight	76.3	kg
172	female	38.6	height	160	cm
140	male	0.4	weight	7.6	kg
140	male	0.4	height	65.5	cm
173	male	8.1	weight	17.9	kg
173	male	8.1	height	97	cm
167	male	1.2	weight	9.69	kg
167	male	1.2	height	77	cm
175	female	54.3	weight	65.3	kg
175	female	54.3	height	156	cm
174	female	1.1	weight	8.56	kg
174	female	1.1	height	75	cm
150	male	14.1	weight	90.4	kg
150	male	14.1	height	173.8	cm
170	female	56.5	weight	74.9	kg
170	female	56.5	height	163	cm
169	male	3.8	weight	13.7	kg
169	male	3.8	height	96.1	cm
176	female	8.3	weight	27.7	kg
176	female	8.3	height	127.4	cm
177	female	0.8	weight	8.34	kg
177	female	0.8	height	67.3	cm
183	male	13.9	weight	76.8	kg
183	male	13.9	height	183.4	cm
184	male	4.6	weight	14	kg
184	male	4.6	height	103.2	cm
182	female	58.5	weight	57.2	kg
182	female	58.5	height	161	cm
178	female	38	weight	62.2	kg
178	female	38	height	175	cm
179	female	37.4	weight	58.1	kg
179	female	37.4	height	159	cm
189	male	49.4	weight	90.9	kg
189	male	49.4	height	174.5	cm
180	female	47.2	weight	91.2	kg
180	female	47.2	height	162.6	cm
192	male	65.7	weight	78.5	kg
192	male	65.7	height	175.3	cm
185	male	1.4	weight	10.3	kg
185	male	1.4	height	82	cm
194	male	0.2	weight	7.05	kg
194	male	0.2	height	64	cm
158	female	1.1	weight	8.78	kg
158	female	1.1	height	77.5	cm
187	male	62.8	weight	64.2	kg
187	male	62.8	height	173	cm
188	female	56.7	weight	61.1	kg
188	female	56.7	height	153	cm
190	male	31.6	weight	109.7	kg
190	male	31.6	height	172.7	cm
191	female	61.5	weight	63.6	kg
191	female	61.5	height	160	cm
193	female	58.5	weight	57.2	kg
193	female	58.5	height	161	cm
186	male	52.5	weight	77.1	kg
186	male	52.5	height	177	cm
181	female	39.9	weight	99.2	kg
181	female	39.9	height	152.4	cm
195	male	55.9	weight	95.8	kg
195	male	55.9	height	188.5	cm
197	female	64.9	weight	81.6	kg
197	female	64.9	height	167.5	cm
196	female	0.5	weight	6.89	kg
196	female	0.5	height	68	cm
198	male	0.4	weight	5.1	kg
198	male	0.4	height	59.6	cm
199	male	0.2	weight	6.91	kg
199	male	0.2	height	63	cm
200	female	4.8	weight	17.6	kg
200	female	4.8	height	105	cm
201	female	4.8	weight	17.6	kg
201	female	4.8	height	106	cm
202	male	19.1	weight	55	kg
202	male	19.1	height	172.3	cm
203	male	0.2	weight	6.74	kg
203	male	0.2	height	63	cm
204	female	59	weight	67	kg
204	female	59	height	156.5	cm
206	male	9.8	weight	29.4	kg
206	male	9.8	height	133.9	cm
207	male	11.1	weight	27.8	kg
207	male	11.1	height	123.9	cm
205	male	0.4	weight	5.1	kg
205	male	0.4	height	59.6	cm
208	male	0.3	weight	7.29	kg
208	male	0.3	height	60.1	cm
209	male	59.8	weight	89.7	kg
209	male	59.8	height	166	cm
211	male	6.4	weight	21.8	kg
211	male	6.4	height	112.4	cm
210	male	0.6	weight	6.75	kg
210	male	0.6	height	65	cm
212	male	0.5	weight	7.25	kg
212	male	0.5	height	69	cm
213	female	12.9	weight	45.4	kg
213	female	12.9	height	143.1	cm
215	male	56.8	weight	94.8	kg
215	male	56.8	height	182.9	cm
214	female	12.8	weight	33.3	kg
214	female	12.8	height	137	cm
216	male	24.7	weight	83.3	kg
216	male	24.7	height	172.3	cm
217	male	4.8	weight	14.8	kg
217	male	4.8	height	101.5	cm
219	male	13.6	weight	43	kg
219	male	13.6	height	152	cm
220	male	13.6	weight	43	kg
220	male	13.6	height	152	cm
221	male	17	weight	63.3	kg
221	male	17	height	186.7	cm
222	male	11.1	weight	54.4	kg
222	male	11.1	height	152.5	cm
223	female	20.5	weight	91.3	kg
223	female	20.5	height	161.6	cm
224	female	5.9	weight	47.4	kg
224	female	5.9	height	124.9	cm
225	male	20	weight	75	kg
225	male	20	height	167	cm
226	female	15.6	weight	58.2	kg
226	female	15.6	height	150.7	cm
227	male	3.2	weight	16.2	kg
227	male	3.2	height	98.4	cm
228	female	56.9	weight	63.4	kg
228	female	56.9	height	162	cm
218	male	53.4	weight	86.8	kg
218	male	53.4	height	178.3	cm
229	female	0.8	weight	6.15	kg
229	female	0.8	height	65.5	cm
230	male	7.5	weight	21.9	kg
230	male	7.5	height	123.7	cm
234	female	11	weight	33.7	kg
234	female	11	height	138.5	cm
237	male	0.4	weight	7.6	kg
237	male	0.4	height	65.5	cm
235	male	0.4	weight	7.6	kg
235	male	0.4	height	65.5	cm
231	male	1.2	weight	9.8	kg
231	male	1.2	height	74	cm
236	male	63.3	weight	84	kg
236	male	63.3	height	180.2	cm
232	female	10.6	weight	47.7	kg
232	female	10.6	height	143.4	cm
238	male	6.5	weight	23.8	kg
238	male	6.5	height	116.8	cm
239	female	17.3	weight	50.6	kg
239	female	17.3	height	162.5	cm
233	female	7.9	weight	22.9	kg
233	female	7.9	height	125	cm
240	female	0.3	weight	5.06	kg
240	female	0.3	height	55.5	cm
241	male	16	weight	60.6	kg
241	male	16	height	169.2	cm
242	male	6.5	weight	24.9	kg
242	male	6.5	height	118.4	cm
243	male	6.9	weight	18.7	kg
243	male	6.9	height	108.5	cm
244	male	1.4	weight	12.1	kg
244	male	1.4	height	85.5	cm
245	female	12.4	weight	29.9	kg
245	female	12.4	height	138.5	cm
246	male	11.1	weight	37.3	kg
246	male	11.1	height	150	cm
